# Supplementary material for: High-quality assembly of the reference genome for scarlet sage, Salvia splendens, an economically important ornamental plant
Source: Gigascience. 2018 Jun 19;7(7):giy068. doi: 10.1093/gigascience/giy068 (PMC6030905; doi:10.1093/gigascience/giy068)
Supplement: Additional Files [file giy068_supplemental_files.zip]

Archive with 23 entries (23 files):
- Fig_S1.pdf
- Fig_S2.pdf
- Fig_S3.pdf
- Fig_S4.pdf
- Fig_S5.pdf
- Fig_S6.pdf
- Fig_S7.pdf
- Supplementary_File_1.docx
- Supplementary_File_2.docx
- Supplementary_File_3.docx
- Table_S1.xlsx
- Table_S10.docx
- Table_S11.xlsx
- Table_S12.docx
- Table_S13.xlsx
- Table_S2.docx
- Table_S3.docx
- Table_S4.docx
- Table_S5.docx
- Table_S6.docx
- Table_S7.docx
- Table_S8.docx
- Table_S9.docx
