# Supplementary material for: High-quality assembly of the reference genome for scarlet sage, Salvia splendens, an economically important ornamental plant
Source: Gigascience. 2018 Jun 19;7(7):giy068. doi: 10.1093/gigascience/giy068 (PMC6030905; doi:10.1093/gigascience/giy068)
Supplement: Additional Files [file giy068_supplemental_files.zip › Table_S1.xlsx]

## Sheet: Sheet1
accession	study	bioproject_accession	biosample_accession	library_ID	library_strategy	library_source	library_selection	library_layout	platform	instrument_model	design_description	Sample	Raw Reads(Million)	Raw Bases(Gb)	Raw Q20(Gb)	Raw Q30(Gb)	Clean Reads(Million)	Clean Bases(Gb)	Clean Q20(Gb)	Clean Q30(Gb)	Average Length(bp)
SRR6382554	SRP126897	PRJNA422035	SAMN08162997	huo1_20K	WGS	GENOMIC	RANDOM	single	PACBIO_SMRT	PacBio RS II	leaf	huo1	4.882	31.044	NA	NA	NA	NA	NA	NA	6358
SRR6382555	SRP126897	PRJNA422035	SAMN08162998	huo2_20K	WGS	GENOMIC	RANDOM	single	PACBIO_SMRT	PacBio SEQUEL	leaf	huo1_1	3.976	34.918	NA	NA	NA	NA	NA	NA	8782
SRR6382552	SRP126897	PRJNA422035	SAMN08162997	huo1_PE1	WGS	GENOMIC	RANDOM	paired	ILLUMINA	HiSeq X Ten	leaf	huo1	137.215	20.582	19.009(92.4%)	17.324(84.2%)	113.250(82.5%)	15.578(75.7%)	15.150(97.3%)	14.374(92.3%)	137.6
SRR6382553	SRP126897	PRJNA422035	SAMN08162997	huo1_PE2	WGS	GENOMIC	RANDOM	paired	ILLUMINA	HiSeq X Ten	leaf	huo1_1	128.316	19.247	17.694(91.9%)	16.075(83.5%)	104.962(81.8%)	14.356(74.6%)	13.933(97.1%)	13.192(91.9%)	136.8
SRR6382558	SRP126897	PRJNA422035	SAMN08162999	HG_1_PE	RNA-Seq	TRANSCRIPTOMIC	RANDOM	paired	ILLUMINA	HiSeq X Ten	root of red flower	HG_1	46.001	6.9	6.631(96.1%)	6.303(91.3%)	42.257(91.9%)	6.219(90.1%)	6.132(98.6%)	5.948(95.6%)	147.2
SRR6382559	SRP126897	PRJNA422035	SAMN08163000	HG_2_PE	RNA-Seq	TRANSCRIPTOMIC	RANDOM	paired	ILLUMINA	HiSeq X Ten	root of red flower	HG_2	45.318	6.798	6.550(96.4%)	6.241(91.8%)	41.976(92.6%)	6.180(90.9%)	6.096(98.6%)	5.918(95.8%)	147.2
SRR6382556	SRP126897	PRJNA422035	SAMN08163001	HG_3_PE	RNA-Seq	TRANSCRIPTOMIC	RANDOM	paired	ILLUMINA	HiSeq X Ten	root of red flower	HG_3	50.876	7.631	7.365(96.5%)	7.034(92.2%)	47.295(93.0%)	6.961(91.2%)	6.870(98.7%)	6.678(95.9%)	147.2
SRR6382557	SRP126897	PRJNA422035	SAMN08163002	HJ_1_PE	RNA-Seq	TRANSCRIPTOMIC	RANDOM	paired	ILLUMINA	HiSeq X Ten	stem of red flower	HJ_1	43.992	6.599	6.353(96.3%)	6.048(91.6%)	40.562(92.2%)	5.979(90.6%)	5.898(98.6%)	5.724(95.7%)	147.4
SRR6382550	SRP126897	PRJNA422035	SAMN08163003	HJ_2_PE	RNA-Seq	TRANSCRIPTOMIC	RANDOM	paired	ILLUMINA	HiSeq X Ten	stem of red flower	HJ_2	50.36	7.554	7.329(97.0%)	7.028(93.0%)	47.525(94.4%)	7.019(92.9%)	6.933(98.8%)	6.746(96.1%)	147.7
SRR6382551	SRP126897	PRJNA422035	SAMN08163004	HJ_3_PE	RNA-Seq	TRANSCRIPTOMIC	RANDOM	paired	ILLUMINA	HiSeq X Ten	stem of red flower	HJ_3	45.092	6.764	6.548(96.8%)	6.270(92.7%)	42.235(93.7%)	6.233(92.1%)	6.156(98.8%)	5.988(96.1%)	147.6
SRR6382564	SRP126897	PRJNA422035	SAMN08163005	HY_1_PE	RNA-Seq	TRANSCRIPTOMIC	RANDOM	paired	ILLUMINA	HiSeq X Ten	leaf of red flower	HY_1	52.955	7.943	7.690(96.8%)	7.352(92.6%)	49.643(93.7%)	7.329(92.3%)	7.235(98.7%)	7.030(95.9%)	147.6
SRR6382565	SRP126897	PRJNA422035	SAMN08163006	HY_2_PE	RNA-Seq	TRANSCRIPTOMIC	RANDOM	paired	ILLUMINA	HiSeq X Ten	leaf of red flower	HY_2	40.347	6.052	5.814(96.1%)	5.524(91.3%)	36.916(91.5%)	5.438(89.9%)	5.362(98.6%)	5.200(95.6%)	147.3
SRR6382562	SRP126897	PRJNA422035	SAMN08163007	HY_3_PE	RNA-Seq	TRANSCRIPTOMIC	RANDOM	paired	ILLUMINA	HiSeq X Ten	leaf of red flower	HY_3	46.305	6.946	6.701(96.5%)	6.396(92.1%)	42.857(92.6%)	6.315(90.9%)	6.236(98.7%)	6.063(96.0%)	147.4
SRR6382563	SRP126897	PRJNA422035	SAMN08163008	HE_1_PE	RNA-Seq	TRANSCRIPTOMIC	RANDOM	paired	ILLUMINA	HiSeq X Ten	calyx of red flower	HE_1	42.275	6.341	6.141(96.8%)	5.882(92.8%)	39.600(93.7%)	5.849(92.2%)	5.777(98.8%)	5.621(96.1%)	147.7
SRR6382568	SRP126897	PRJNA422035	SAMN08163009	HE_2_PE	RNA-Seq	TRANSCRIPTOMIC	RANDOM	paired	ILLUMINA	HiSeq X Ten	calyx of red flower	HE_2	51.118	7.668	7.407(96.6%)	7.075(92.3%)	47.561(93.0%)	7.017(91.5%)	6.927(98.7%)	6.733(95.9%)	147.5
SRR6382569	SRP126897	PRJNA422035	SAMN08163010	HE_3_PE	RNA-Seq	TRANSCRIPTOMIC	RANDOM	paired	ILLUMINA	HiSeq X Ten	calyx of red flower	HE_3	48.119	7.218	6.986(96.8%)	6.687(92.7%)	44.922(93.4%)	6.637(92.0%)	6.557(98.8%)	6.381(96.1%)	147.8
SRR6382566	SRP126897	PRJNA422035	SAMN08163011	HHG_1_PE	RNA-Seq	TRANSCRIPTOMIC	RANDOM	paired	ILLUMINA	HiSeq X Ten	corolla of red flower	HHG_1	43.315	6.497	6.212(95.6%)	5.891(90.7%)	39.148(90.4%)	5.759(88.6%)	5.675(98.5%)	5.503(95.6%)	147.1
SRR6382567	SRP126897	PRJNA422035	SAMN08163012	HHG_2_PE	RNA-Seq	TRANSCRIPTOMIC	RANDOM	paired	ILLUMINA	HiSeq X Ten	corolla of red flower	HHG_2	40.596	6.089	5.881(96.6%)	5.619(92.3%)	37.777(93.1%)	5.576(91.6%)	5.504(98.7%)	5.349(95.9%)	147.6
SRR6382560	SRP126897	PRJNA422035	SAMN08163013	HHG_3_PE	RNA-Seq	TRANSCRIPTOMIC	RANDOM	paired	ILLUMINA	HiSeq X Ten	corolla of red flower	HHG_3	42.145	6.322	6.068(96.0%)	5.773(91.3%)	38.495(91.3%)	5.664(89.6%)	5.587(98.6%)	5.426(95.8%)	147.1
SRR6382561	SRP126897	PRJNA422035	SAMN08163014	ZG_1_PE	RNA-Seq	TRANSCRIPTOMIC	RANDOM	paired	ILLUMINA	HiSeq X Ten	root of purple flower	ZG_1	47.533	7.13	6.832(95.8%)	6.481(90.9%)	43.191(90.9%)	6.350(89.1%)	6.261(98.6%)	6.075(95.7%)	147
SRR6382543	SRP126897	PRJNA422035	SAMN08163015	ZG_2_PE	RNA-Seq	TRANSCRIPTOMIC	RANDOM	paired	ILLUMINA	HiSeq X Ten	root of purple flower	ZG_2	39.287	5.893	5.655(96.0%)	5.373(91.2%)	35.916(91.4%)	5.285(89.7%)	5.212(98.6%)	5.058(95.7%)	147.1
SRR6382542	SRP126897	PRJNA422035	SAMN08163016	ZG_3_PE	RNA-Seq	TRANSCRIPTOMIC	RANDOM	paired	ILLUMINA	HiSeq X Ten	root of purple flower	ZG_3	43.434	6.515	6.231(95.6%)	5.904(90.6%)	39.325(90.5%)	5.775(88.6%)	5.691(98.6%)	5.518(95.6%)	146.8
SRR6382541	SRP126897	PRJNA422035	SAMN08163017	ZJ_1_PE	RNA-Seq	TRANSCRIPTOMIC	RANDOM	paired	ILLUMINA	HiSeq X Ten	stem of purple flower	ZJ_1	38.073	5.711	5.490(96.1%)	5.227(91.5%)	34.928(91.7%)	5.140(90.0%)	5.071(98.7%)	4.926(95.8%)	147.2
SRR6382540	SRP126897	PRJNA422035	SAMN08163018	ZJ_2_PE	RNA-Seq	TRANSCRIPTOMIC	RANDOM	paired	ILLUMINA	HiSeq X Ten	stem of purple flower	ZJ_2	53.805	8.071	7.754(96.1%)	7.376(91.4%)	49.244(91.5%)	7.251(89.8%)	7.154(98.7%)	6.946(95.8%)	147.3
SRR6382547	SRP126897	PRJNA422035	SAMN08163019	ZJ_3_PE	RNA-Seq	TRANSCRIPTOMIC	RANDOM	paired	ILLUMINA	HiSeq X Ten	stem of purple flower	ZJ_3	44.904	6.736	6.510(96.6%)	6.225(92.4%)	41.815(93.1%)	6.165(91.5%)	6.089(98.8%)	5.925(96.1%)	147.4
SRR6382546	SRP126897	PRJNA422035	SAMN08163020	ZY_1_PE	RNA-Seq	TRANSCRIPTOMIC	RANDOM	paired	ILLUMINA	HiSeq X Ten	leaf of purple flower	ZY_1	40.155	6.023	5.789(96.1%)	5.510(91.5%)	36.737(91.5%)	5.406(89.7%)	5.335(98.7%)	5.182(95.9%)	147.1
SRR6382545	SRP126897	PRJNA422035	SAMN08163021	ZY_2_PE	RNA-Seq	TRANSCRIPTOMIC	RANDOM	paired	ILLUMINA	HiSeq X Ten	leaf of purple flower	ZY_2	36.852	5.528	5.302(95.9%)	5.037(91.1%)	33.531(91.0%)	4.938(89.3%)	4.871(98.6%)	4.728(95.7%)	147.3
SRR6382544	SRP126897	PRJNA422035	SAMN08163022	ZY_3_PE	RNA-Seq	TRANSCRIPTOMIC	RANDOM	paired	ILLUMINA	HiSeq X Ten	leaf of purple flower	ZY_3	53.735	8.06	7.780(96.5%)	7.427(92.1%)	49.854(92.8%)	7.344(91.1%)	7.252(98.7%)	7.050(96.0%)	147.3
SRR6382549	SRP126897	PRJNA422035	SAMN08163023	ZE_1_PE	RNA-Seq	TRANSCRIPTOMIC	RANDOM	paired	ILLUMINA	HiSeq X Ten	calyx of purple flower	ZE_1	38.872	5.831	5.641(96.7%)	5.398(92.6%)	36.226(93.2%)	5.354(91.8%)	5.289(98.8%)	5.145(96.1%)	147.8
SRR6382548	SRP126897	PRJNA422035	SAMN08163024	ZE_2_PE	RNA-Seq	TRANSCRIPTOMIC	RANDOM	paired	ILLUMINA	HiSeq X Ten	calyx of purple flower	ZE_2	41.611	6.242	5.951(95.3%)	5.633(90.2%)	37.163(89.3%)	5.466(87.6%)	5.387(98.6%)	5.226(95.6%)	147.1
SRR6382572	SRP126897	PRJNA422035	SAMN08163025	ZE_3_PE	RNA-Seq	TRANSCRIPTOMIC	RANDOM	paired	ILLUMINA	HiSeq X Ten	calyx of purple flower	ZE_3	46.011	6.902	6.652(96.4%)	6.345(91.9%)	41.988(91.3%)	6.215(90.0%)	6.126(98.6%)	5.948(95.7%)	148
SRR6382570	SRP126897	PRJNA422035	SAMN08163026	ZHG_1_PE	RNA-Seq	TRANSCRIPTOMIC	RANDOM	paired	ILLUMINA	HiSeq X Ten	corolla of purple flower	ZHG_1	43.279	6.492	6.243(96.2%)	5.949(91.6%)	39.704(91.7%)	5.854(90.2%)	5.777(98.7%)	5.614(95.9%)	147.4
SRR6382571	SRP126897	PRJNA422035	SAMN08163027	ZHG_2_PE	RNA-Seq	TRANSCRIPTOMIC	RANDOM	paired	ILLUMINA	HiSeq X Ten	corolla of purple flower	ZHG_2	42.844	6.427	6.272(97.6%)	6.049(94.1%)	41.038(95.8%)	6.060(94.3%)	5.996(98.9%)	5.850(96.5%)	147.7
SRR6382573	SRP126897	PRJNA422035	SAMN08163028	ZHG_3_PE	RNA-Seq	TRANSCRIPTOMIC	RANDOM	paired	ILLUMINA	HiSeq X Ten	corolla of purple flower	ZHG_3	44.557	6.683	6.372(95.3%)	6.029(90.2%)	39.339(88.3%)	5.804(86.8%)	5.710(98.4%)	5.530(95.3%)	147.5
