# Supplementary material for: High-quality assembly of the reference genome for scarlet sage, Salvia splendens, an economically important ornamental plant
Source: Gigascience. 2018 Jun 19;7(7):giy068. doi: 10.1093/gigascience/giy068 (PMC6030905; doi:10.1093/gigascience/giy068)
Supplement: Additional Files [file giy068_supplemental_files.zip › Table_S11.xlsx]

## Sheet: Sheet1
Category	p_value	q_value	numEPInCat	numInCat	Term	Ontology
GO:0005634	2.71618e-24	2.71021e-20	2810	3800	nucleus	cellular_component
GO:0005524	9.04994e-14	3.04025e-10	1217	1613	ATP binding	molecular_function
GO:0005829	9.14085e-14	3.04025e-10	1555	2091	cytosol	cellular_component
GO:0005737	8.23166e-11	2.05339e-07	1857	2550	cytoplasm	cellular_component
GO:0005886	1.9043e-09	3.80022e-06	1638	2250	plasma membrane	cellular_component
GO:0004674	4.6376e-09	7.34414e-06	439	560	protein serine/threonine kinase activity	molecular_function
GO:0006351	5.40056e-09	7.34414e-06	1225	1664	transcription, DNA-templated	biological_process
GO:0009506	5.88826e-09	7.34414e-06	823	1095	plasmodesma	cellular_component
GO:0003677	9.43112e-09	1.0456e-05	1203	1635	DNA binding	molecular_function
GO:0046777	1.93852e-08	1.93425e-05	365	462	protein autophosphorylation	biological_process
GO:0004672	4.98107e-08	4.51828e-05	429	552	protein kinase activity	molecular_function
GO:0016020	6.48182e-08	5.38963e-05	1113	1515	membrane	cellular_component
GO:0045893	7.64808e-08	5.8702e-05	455	589	positive regulation of transcription, DNA-templated	biological_process
GO:0006355	1.54207e-07	0.000109906	1050	1429	regulation of transcription, DNA-templated	biological_process
GO:0016567	6.37332e-07	0.000423953	367	473	protein ubiquitination	biological_process
GO:0030154	6.82904e-07	0.000425876	261	328	cell differentiation	biological_process
GO:0042742	1.02559e-06	0.000601959	324	415	defense response to bacterium	biological_process
GO:0004675	1.1922e-06	0.000626093	241	302	transmembrane receptor protein serine/threonine kinase activity	molecular_function
GO:0007178	1.1922e-06	0.000626093	241	302	transmembrane receptor protein serine/threonine kinase signaling pathway	biological_process
GO:0051567	1.53126e-06	0.000763946	85	96	histone H3-K9 methylation	biological_process
GO:0016887	1.89113e-06	0.000879873	132	157	ATPase activity	molecular_function
GO:0001653	1.93999e-06	0.000879873	241	303	peptide receptor activity	molecular_function
GO:0031625	2.15102e-06	0.00093317	287	366	ubiquitin protein ligase binding	molecular_function
GO:0009755	3.10456e-06	0.00125012	263	334	hormone-mediated signaling pathway	biological_process
GO:0051301	3.13218e-06	0.00125012	252	319	cell division	biological_process
GO:0003700	3.58838e-06	0.00137711	897	1225	transcription factor activity, sequence-specific DNA binding	molecular_function
GO:0005654	3.90163e-06	0.00144187	449	592	nucleoplasm	cellular_component
GO:0048825	5.34709e-06	0.00190547	73	82	cotyledon development	biological_process
GO:0048471	8.81153e-06	0.00303177	96	112	perinuclear region of cytoplasm	cellular_component
GO:0009816	1.02658e-05	0.00341439	59	65	defense response to bacterium, incompatible interaction	biological_process
GO:0048364	1.39084e-05	0.00444418	182	227	root development	biological_process
GO:0000911	1.46571e-05	0.00444418	107	127	cytokinesis by cell plate formation	biological_process
GO:0009414	1.46981e-05	0.00444418	306	397	response to water deprivation	biological_process
GO:0005730	1.58646e-05	0.00447934	450	598	nucleolus	cellular_component
GO:0070062	1.59019e-05	0.00447934	250	320	extracellular exosome	cellular_component
GO:0022626	1.61612e-05	0.00447934	164	203	cytosolic ribosome	cellular_component
GO:0007165	2.18111e-05	0.00588193	127	154	signal transduction	biological_process
GO:0009651	2.29712e-05	0.00603176	427	567	response to salt stress	biological_process
GO:0006468	3.08017e-05	0.00770059	149	184	protein phosphorylation	biological_process
GO:0009908	3.08703e-05	0.00770059	243	312	flower development	biological_process
GO:0007030	4.12257e-05	0.0100329	83	97	Golgi organization	biological_process
GO:0043161	4.8487e-05	0.0114148	111	134	proteasome-mediated ubiquitin-dependent protein catabolic process	biological_process
GO:0000278	4.91917e-05	0.0114148	129	158	mitotic cell cycle	biological_process
GO:0040007	5.32833e-05	0.0120832	41	44	growth	biological_process
GO:0006470	5.61663e-05	0.0124539	75	87	protein dephosphorylation	biological_process
GO:0006346	5.81919e-05	0.0126226	57	64	methylation-dependent chromatin silencing	biological_process
GO:0007010	5.97878e-05	0.0126928	36	38	cytoskeleton organization	biological_process
GO:0006897	6.11008e-05	0.0127013	53	59	endocytosis	biological_process
GO:0004702	7.38706e-05	0.0150425	40	43	receptor signaling protein serine/threonine kinase activity	molecular_function
GO:0050832	8.40683e-05	0.0163619	231	298	defense response to fungus	biological_process
GO:0043025	8.42067e-05	0.0163619	35	37	neuronal cell body	cellular_component
GO:0009737	8.52694e-05	0.0163619	391	521	response to abscisic acid	biological_process
GO:0042127	9.35438e-05	0.0176109	59	67	regulation of cell proliferation	biological_process
GO:0010228	0.000156181	0.0288587	168	213	vegetative to reproductive phase transition of meristem	biological_process
GO:0008283	0.00018687	0.0339017	125	155	cell proliferation	biological_process
GO:0009855	0.000235416	0.0419461	52	59	determination of bilateral symmetry	biological_process
GO:0009887	0.000257682	0.0451079	48	54	organ morphogenesis	biological_process
GO:0048767	0.000277021	0.0473647	75	89	root hair elongation	biological_process
GO:0044822	0.000280068	0.0473647	256	336	poly(A) RNA binding	molecular_function
GO:0016874	0.000290253	0.0482691	276	364	ligase activity	molecular_function
GO:0010229	0.000358213	0.0585943	54	62	inflorescence development	biological_process
GO:0009733	0.000386868	0.0622609	189	244	response to auxin	biological_process
GO:0007049	0.000423232	0.0670318	151	192	cell cycle	biological_process
GO:0006306	0.00047482	0.0740274	88	107	DNA methylation	biological_process
GO:0042803	0.000504804	0.0774913	208	271	protein homodimerization activity	molecular_function
GO:0009640	0.000559214	0.0845429	119	149	photomorphogenesis	biological_process
GO:0048366	0.000623849	0.0929069	135	171	leaf development	biological_process
GO:0016032	0.000651285	0.0955664	132	167	viral process	biological_process
GO:0009934	0.000691215	0.0990043	37	41	regulation of meristem structural organization	biological_process
GO:0004722	0.000694558	0.0990043	48	55	protein serine/threonine phosphatase activity	molecular_function
GO:0010200	0.000725166	0.101911	246	325	response to chitin	biological_process
GO:0008270	0.000761165	0.105485	802	1117	zinc ion binding	molecular_function
GO:0009738	0.000784517	0.107232	215	282	abscisic acid-activated signaling pathway	biological_process
GO:0009624	0.000822358	0.110885	97	120	response to nematode	biological_process
GO:0006955	0.000852674	0.11116	18	18	immune response	biological_process
GO:0004842	0.000854373	0.11116	199	260	ubiquitin-protein transferase activity	molecular_function
GO:0009827	0.000857818	0.11116	54	63	plant-type cell wall modification	biological_process
GO:0006006	0.000887122	0.112047	28	30	glucose metabolic process	biological_process
GO:0045727	0.000887122	0.112047	28	30	positive regulation of translation	biological_process
GO:0044212	0.000923162	0.115141	264	351	transcription regulatory region DNA binding	molecular_function
GO:0005768	0.000980299	0.120758	231	305	endosome	cellular_component
GO:0008285	0.00100981	0.122876	50	58	negative regulation of cell proliferation	biological_process
GO:0001666	0.00108271	0.128611	81	99	response to hypoxia	biological_process
GO:0010103	0.00108271	0.128611	81	99	stomatal complex morphogenesis	biological_process
GO:0005774	0.00124191	0.145785	354	479	vacuolar membrane	cellular_component
GO:0005811	0.00129114	0.146986	31	34	lipid particle	cellular_component
GO:0042493	0.00129114	0.146986	31	34	response to drug	biological_process
GO:0031048	0.00130088	0.146986	49	57	chromatin silencing by small RNA	biological_process
GO:0009826	0.00131106	0.146986	103	129	unidimensional cell growth	biological_process
GO:0006096	0.00134221	0.148806	74	90	glycolytic process	biological_process
GO:0006396	0.00156631	0.171744	102	128	RNA processing	biological_process
GO:0005813	0.00164859	0.175754	67	81	centrosome	cellular_component
GO:0007155	0.00167171	0.175754	48	56	cell adhesion	biological_process
GO:0010388	0.00167171	0.175754	48	56	cullin deneddylation	biological_process
GO:0050665	0.00167334	0.175754	34	38	hydrogen peroxide biosynthetic process	biological_process
GO:0043065	0.00171002	0.177735	26	28	positive regulation of apoptotic process	biological_process
GO:0010182	0.00173723	0.178702	93	116	sugar mediated signaling pathway	biological_process
GO:0010090	0.00200381	0.203048	75	92	trichome morphogenesis	biological_process
GO:0016779	0.00201461	0.203048	37	42	nucleotidyltransferase activity	molecular_function
GO:0043005	0.00205237	0.204786	21	22	neuron projection	cellular_component
GO:0007275	0.0021436	0.21177	264	354	multicellular organismal development	biological_process
GO:0005925	0.00223551	0.216562	33	37	focal adhesion	cellular_component
GO:0018279	0.00223551	0.216562	33	37	protein N-linked glycosylation via asparagine	biological_process
GO:0006887	0.00227551	0.218317	50	59	exocytosis	biological_process
GO:0000226	0.00234561	0.220657	80	99	microtubule cytoskeleton organization	biological_process
GO:0006813	0.00236623	0.220657	25	27	potassium ion transport	biological_process
GO:0007020	0.00236623	0.220657	25	27	microtubule nucleation	biological_process
GO:0045944	0.00239919	0.221659	77	95	positive regulation of transcription from RNA polymerase II promoter	biological_process
GO:0006915	0.00244689	0.223992	56	67	apoptotic process	biological_process
GO:0018105	0.00254752	0.231083	43	50	peptidyl-serine phosphorylation	biological_process
GO:0007032	0.00277127	0.242559	15	15	endosome organization	biological_process
GO:0009267	0.00277127	0.242559	15	15	cellular response to starvation	biological_process
GO:0031011	0.00277127	0.242559	15	15	Ino80 complex	cellular_component
GO:0048589	0.00277127	0.242559	15	15	developmental growth	biological_process
GO:0006342	0.00288563	0.250373	49	58	chromatin silencing	biological_process
GO:0023014	0.00299927	0.257989	39	45	signal transduction by protein phosphorylation	biological_process
GO:0005635	0.00310432	0.264743	64	78	nuclear envelope	cellular_component
GO:0007005	0.00322159	0.26589	28	31	mitochondrion organization	biological_process
GO:0010152	0.00322159	0.26589	28	31	pollen maturation	biological_process
GO:0051510	0.00322159	0.26589	28	31	regulation of unidimensional cell growth	biological_process
GO:0035091	0.00326632	0.26589	24	26	phosphatidylinositol binding	molecular_function
GO:0005770	0.00327766	0.26589	42	49	late endosome	cellular_component
GO:0008361	0.00327766	0.26589	42	49	regulation of cell size	biological_process
GO:0010075	0.00342656	0.275728	78	97	regulation of meristem growth	biological_process
GO:0016926	0.00348168	0.277922	35	40	protein desumoylation	biological_process
GO:0016301	0.00353945	0.28029	198	263	kinase activity	molecular_function
GO:0009862	0.00361737	0.283837	72	89	systemic acquired resistance, salicylic acid mediated signaling pathway	biological_process
GO:0010167	0.00364947	0.283837	48	57	response to nitrate	biological_process
GO:0022625	0.00369801	0.283837	69	85	cytosolic large ribosomal subunit	cellular_component
GO:0045492	0.00369801	0.283837	69	85	xylan biosynthetic process	biological_process
GO:0006816	0.00375658	0.28413	51	61	calcium ion transport	biological_process
GO:0010051	0.00381513	0.28413	63	77	xylem and phloem pattern formation	biological_process
GO:0032440	0.00381513	0.28413	63	77	2-alkenal reductase [NAD(P)] activity	molecular_function
GO:0010468	0.00384422	0.28413	60	73	regulation of gene expression	biological_process
GO:0048193	0.00384422	0.28413	60	73	Golgi vesicle transport	biological_process
GO:0048449	0.00388873	0.285307	38	44	floral organ formation	biological_process
GO:0010440	0.00395662	0.28615	31	35	stomatal lineage progression	biological_process
GO:0005819	0.00398999	0.28615	80	100	spindle	cellular_component
GO:0000187	0.00410468	0.28615	14	14	activation of MAPK activity	biological_process
GO:0000987	0.00410468	0.28615	14	14	core promoter proximal region sequence-specific DNA binding	molecular_function
GO:0006598	0.00410468	0.28615	14	14	polyamine catabolic process	biological_process
GO:0007507	0.00410468	0.28615	14	14	heart development	biological_process
GO:0048827	0.00410468	0.28615	14	14	phyllome development	biological_process
GO:0042546	0.00412964	0.28615	19	20	cell wall biogenesis	biological_process
GO:0031348	0.00417695	0.287432	99	126	negative regulation of defense response	biological_process
GO:0009873	0.00424085	0.28983	169	223	ethylene-activated signaling pathway	biological_process
GO:0007399	0.00449706	0.302138	23	25	nervous system development	biological_process
GO:0050790	0.00449706	0.302138	23	25	regulation of catalytic activity	biological_process
GO:0010389	0.00455699	0.302138	34	39	regulation of G2/M transition of mitotic cell cycle	biological_process
GO:0009706	0.00459673	0.302138	65	80	chloroplast inner membrane	cellular_component
GO:0043066	0.00459673	0.302138	65	80	negative regulation of apoptotic process	biological_process
GO:0016579	0.00460262	0.302138	47	56	protein deubiquitination	biological_process
GO:0004714	0.00467708	0.302854	62	76	transmembrane receptor protein tyrosine kinase activity	molecular_function
GO:0006275	0.00467708	0.302854	62	76	regulation of DNA replication	biological_process
GO:0010014	0.00470459	0.302854	50	60	meristem initiation	biological_process
GO:0048765	0.00476228	0.304603	56	68	root hair cell differentiation	biological_process
GO:0009941	0.00492464	0.312982	356	488	chloroplast envelope	cellular_component
GO:0043621	0.00545758	0.344616	67	83	protein self-association	molecular_function
GO:0016568	0.00549148	0.344616	81	102	chromatin modification	biological_process
GO:0009965	0.00569887	0.355292	126	164	leaf morphogenesis	biological_process
GO:0002221	0.00584005	0.355292	18	19	pattern recognition receptor signaling pathway	biological_process
GO:0006513	0.00584005	0.355292	18	19	protein monoubiquitination	biological_process
GO:0000741	0.00584436	0.355292	26	29	karyogamy	biological_process
GO:0010498	0.00584436	0.355292	26	29	proteasomal protein catabolic process	biological_process
GO:0006094	0.00587525	0.355292	49	59	gluconeogenesis	biological_process
GO:0030036	0.00594582	0.356827	33	38	actin cytoskeleton organization	biological_process
GO:0009536	0.00607285	0.356827	213	286	plastid	cellular_component
GO:0000022	0.00607944	0.356827	13	13	mitotic spindle elongation	biological_process
GO:0022624	0.00607944	0.356827	13	13	proteasome accessory complex	cellular_component
GO:0042645	0.00607944	0.356827	13	13	mitochondrial nucleoid	cellular_component
GO:0004721	0.00639631	0.37323	69	86	phosphoprotein phosphatase activity	molecular_function
GO:0008568	0.0064778	0.373616	36	42	microtubule-severing ATPase activity	molecular_function
GO:0009926	0.0064778	0.373616	36	42	auxin polar transport	biological_process
GO:0001701	0.0068584	0.391047	39	46	in utero embryonic development	biological_process
GO:0006655	0.0068584	0.391047	39	46	phosphatidylglycerol biosynthetic process	biological_process
GO:0006970	0.00698404	0.395947	109	141	response to osmotic stress	biological_process
GO:0006486	0.00714471	0.402768	93	119	protein glycosylation	biological_process
GO:0045010	0.00723606	0.404525	54	66	actin nucleation	biological_process
GO:0005096	0.00725696	0.404525	45	54	GTPase activator activity	molecular_function
GO:0043069	0.00731588	0.405544	48	58	negative regulation of programmed cell death	biological_process
GO:0010067	0.0077326	0.426276	32	37	procambium histogenesis	biological_process
GO:0044732	0.0078347	0.429531	25	28	mitotic spindle pole body	cellular_component
GO:0005694	0.0079753	0.432592	65	81	chromosome	cellular_component
GO:0005802	0.00797724	0.432592	191	256	trans-Golgi network	cellular_component
GO:0001889	0.00824	0.437838	17	18	liver development	biological_process
GO:0016810	0.00824	0.437838	17	18	hydrolase activity, acting on carbon-nitrogen (but not peptide) bonds	molecular_function
GO:0035861	0.00824	0.437838	17	18	site of double-strand break	cellular_component
GO:0015074	0.00832028	0.437838	35	41	DNA integration	biological_process
GO:0009626	0.00837472	0.437838	92	118	plant-type hypersensitive response	biological_process
GO:0009742	0.00837472	0.437838	92	118	brassinosteroid mediated signaling pathway	biological_process
GO:0045892	0.00838115	0.437838	193	259	negative regulation of transcription, DNA-templated	biological_process
GO:0034613	0.00845146	0.439212	21	23	cellular protein localization	biological_process
GO:0007067	0.00850742	0.439829	118	154	mitotic nuclear division	biological_process
GO:0016049	0.00870179	0.443051	56	69	cell growth	biological_process
GO:0042023	0.00870179	0.443051	56	69	DNA endoreduplication	biological_process
GO:0007029	0.00900392	0.443051	12	12	endoplasmic reticulum organization	biological_process
GO:0007080	0.00900392	0.443051	12	12	mitotic metaphase plate congression	biological_process
GO:0007088	0.00900392	0.443051	12	12	regulation of mitotic nuclear division	biological_process
GO:0032869	0.00900392	0.443051	12	12	cellular response to insulin stimulus	biological_process
GO:0034644	0.00900392	0.443051	12	12	cellular response to UV	biological_process
GO:0040020	0.00900392	0.443051	12	12	regulation of meiotic nuclear division	biological_process
GO:0048519	0.00900392	0.443051	12	12	negative regulation of biological process	biological_process
GO:0004713	0.00901376	0.443051	50	61	protein tyrosine kinase activity	molecular_function
GO:0006612	0.00931988	0.455852	86	110	protein targeting to membrane	biological_process
GO:0006364	0.00948835	0.461828	187	251	rRNA processing	biological_process
GO:0005874	0.00963098	0.466495	99	128	microtubule	cellular_component
GO:0043565	0.00991027	0.476043	287	393	sequence-specific DNA binding	molecular_function
GO:0009909	0.00992353	0.476043	167	223	regulation of flower development	biological_process
GO:0009880	0.0100218	0.478459	31	36	embryonic pattern specification	biological_process
GO:0009630	0.0101214	0.480913	72	91	gravitropism	biological_process
GO:0003735	0.0103659	0.485766	208	281	structural constituent of ribosome	molecular_function
GO:0045087	0.0103895	0.485766	114	149	innate immune response	biological_process
GO:0003777	0.010467	0.485766	24	27	microtubule motor activity	molecular_function
GO:0006995	0.010467	0.485766	24	27	cellular response to nitrogen starvation	biological_process
GO:0048439	0.010467	0.485766	24	27	flower morphogenesis	biological_process
GO:0000122	0.0105906	0.489226	69	87	negative regulation of transcription from RNA polymerase II promoter	biological_process
GO:0000902	0.0106504	0.489721	34	40	cell morphogenesis	biological_process
GO:0002237	0.0110427	0.503125	37	44	response to molecule of bacterial origin	biological_process
GO:0009616	0.0110427	0.503125	37	44	virus induced gene silencing	biological_process
GO:0010227	0.0113017	0.505302	43	52	floral organ abscission	biological_process
GO:0048481	0.0113444	0.505302	121	159	ovule development	biological_process
GO:0010467	0.0114143	0.505302	151	201	gene expression	biological_process
GO:0009570	0.0114468	0.505302	422	587	chloroplast stroma	cellular_component
GO:0003678	0.0115311	0.505302	20	22	DNA helicase activity	molecular_function
GO:1900056	0.0115311	0.505302	20	22	negative regulation of leaf senescence	biological_process
GO:0010120	0.0115969	0.505302	16	17	camalexin biosynthetic process	biological_process
GO:0033290	0.0115969	0.505302	16	17	eukaryotic 48S preinitiation complex	cellular_component
GO:0055062	0.0115969	0.505302	16	17	phosphate ion homeostasis	biological_process
GO:0070588	0.0115969	0.505302	16	17	calcium ion transmembrane transport	biological_process
GO:0006909	0.0119334	0.513238	27	31	phagocytosis	biological_process
GO:0030496	0.0119334	0.513238	27	31	midbody	cellular_component
GO:0055072	0.0119334	0.513238	27	31	iron ion homeostasis	biological_process
GO:0050826	0.0119996	0.513871	60	75	response to freezing	biological_process
GO:0010029	0.0128757	0.536507	54	67	regulation of seed germination	biological_process
GO:0010492	0.012942	0.536507	30	35	maintenance of shoot apical meristem identity	biological_process
GO:0042393	0.012942	0.536507	30	35	histone binding	molecular_function
GO:0006886	0.0131335	0.536507	167	224	intracellular protein transport	biological_process
GO:0009911	0.0132119	0.536507	65	82	positive regulation of flower development	biological_process
GO:0000974	0.0133347	0.536507	11	11	Prp19 complex	cellular_component
GO:0004029	0.0133347	0.536507	11	11	aldehyde dehydrogenase (NAD) activity	molecular_function
GO:0004708	0.0133347	0.536507	11	11	MAP kinase kinase activity	molecular_function
GO:0005740	0.0133347	0.536507	11	11	mitochondrial envelope	cellular_component
GO:0006878	0.0133347	0.536507	11	11	cellular copper ion homeostasis	biological_process
GO:0007179	0.0133347	0.536507	11	11	transforming growth factor beta receptor signaling pathway	biological_process
GO:0009792	0.0133347	0.536507	11	11	embryo development ending in birth or egg hatching	biological_process
GO:0031175	0.0133347	0.536507	11	11	neuron projection development	biological_process
GO:0034046	0.0133347	0.536507	11	11	poly(G) binding	molecular_function
GO:0055075	0.0133347	0.536507	11	11	potassium ion homeostasis	biological_process
GO:0006281	0.0135079	0.541294	191	258	DNA repair	biological_process
GO:0000209	0.0138673	0.544251	45	55	protein polyubiquitination	biological_process
GO:0003727	0.0139327	0.544251	23	26	single-stranded RNA binding	molecular_function
GO:0005871	0.0139327	0.544251	23	26	kinesin complex	cellular_component
GO:0010359	0.0139327	0.544251	23	26	regulation of anion channel activity	biological_process
GO:0033612	0.0139397	0.544251	36	43	receptor serine/threonine kinase binding	molecular_function
GO:0009507	0.0139441	0.544251	1328	1904	chloroplast	cellular_component
GO:0009735	0.0139835	0.544251	164	220	response to cytokinin	biological_process
GO:0009825	0.0140349	0.544251	42	51	multidimensional cell growth	biological_process
GO:0016572	0.0140726	0.544251	39	47	histone phosphorylation	biological_process
GO:0043234	0.0142465	0.548849	70	89	protein complex	cellular_component
GO:0009749	0.0144209	0.553429	59	74	response to glucose	biological_process
GO:0009658	0.0147994	0.565779	129	171	chloroplast organization	biological_process
GO:0004386	0.0149649	0.567553	96	125	helicase activity	molecular_function
GO:0010413	0.0150164	0.567553	56	70	glucuronoxylan metabolic process	biological_process
GO:0080008	0.0150164	0.567553	56	70	Cul4-RING E3 ubiquitin ligase complex	cellular_component
GO:0009611	0.0154598	0.578121	216	294	response to wounding	biological_process
GO:0010494	0.0155857	0.578121	26	30	cytoplasmic stress granule	cellular_component
GO:0016570	0.0155857	0.578121	26	30	histone modification	biological_process
GO:0045814	0.0155857	0.578121	26	30	negative regulation of gene expression, epigenetic	biological_process
GO:0061077	0.0155857	0.578121	26	30	chaperone-mediated protein folding	biological_process
GO:0000165	0.0157357	0.581521	64	81	MAPK cascade	biological_process
GO:0009788	0.0161368	0.59271	50	62	negative regulation of abscisic acid-activated signaling pathway	biological_process
GO:0009690	0.016276	0.59271	15	16	cytokinin metabolic process	biological_process
GO:0009729	0.016276	0.59271	15	16	detection of brassinosteroid stimulus	biological_process
GO:0090263	0.016276	0.59271	15	16	positive regulation of canonical Wnt signaling pathway	biological_process
GO:0009555	0.0163955	0.594888	165	222	pollen development	biological_process
GO:0009966	0.0165043	0.596665	61	77	regulation of signal transduction	biological_process
GO:0005543	0.0166497	0.597591	29	34	phospholipid binding	molecular_function
GO:0005765	0.0166497	0.597591	29	34	lysosomal membrane	cellular_component
GO:0035556	0.0168978	0.604323	90	117	intracellular signal transduction	biological_process
GO:0010197	0.0172621	0.615146	32	38	polar nucleus fusion	biological_process
GO:0000775	0.0175467	0.623064	38	46	chromosome, centromeric region	cellular_component
GO:0000502	0.0180589	0.638976	55	69	proteasome complex	cellular_component
GO:0010582	0.0184736	0.645	22	25	floral meristem determinacy	biological_process
GO:0032153	0.0184736	0.645	22	25	cell division site	cellular_component
GO:0034641	0.0184736	0.645	22	25	cellular nitrogen compound metabolic process	biological_process
GO:0010363	0.0184877	0.645	79	102	regulation of plant-type hypersensitive response	biological_process
GO:0010119	0.0188259	0.652238	52	65	regulation of stomatal movement	biological_process
GO:0034605	0.0188259	0.652238	52	65	cellular response to heat	biological_process
GO:0000041	0.0197478	0.65901	10	10	transition metal ion transport	biological_process
GO:0000403	0.0197478	0.65901	10	10	Y-form DNA binding	molecular_function
GO:0005720	0.0197478	0.65901	10	10	nuclear heterochromatin	cellular_component
GO:0006207	0.0197478	0.65901	10	10	'de novo' pyrimidine nucleobase biosynthetic process	biological_process
GO:0014070	0.0197478	0.65901	10	10	response to organic cyclic compound	biological_process
GO:0019760	0.0197478	0.65901	10	10	glucosinolate metabolic process	biological_process
GO:0048438	0.0197478	0.65901	10	10	floral whorl development	biological_process
GO:0048508	0.0197478	0.65901	10	10	embryonic meristem development	biological_process
GO:0051286	0.0197478	0.65901	10	10	cell tip	cellular_component
GO:0071629	0.0197478	0.65901	10	10	cytoplasm-associated proteasomal ubiquitin-dependent protein catabolic process	biological_process
GO:1900426	0.0197478	0.65901	10	10	positive regulation of defense response to bacterium	biological_process
GO:0009617	0.0201103	0.667646	99	130	response to bacterium	biological_process
GO:0006487	0.020266	0.667646	46	57	protein N-linked glycosylation	biological_process
GO:0004872	0.0202743	0.667646	25	29	receptor activity	molecular_function
GO:0071805	0.0202743	0.667646	25	29	potassium ion transmembrane transport	biological_process
GO:0000096	0.0212338	0.687365	18	20	sulfur amino acid metabolic process	biological_process
GO:0006488	0.0212338	0.687365	18	20	dolichol-linked oligosaccharide biosynthetic process	biological_process
GO:0010077	0.0212338	0.687365	18	20	maintenance of inflorescence meristem identity	biological_process
GO:0010638	0.0212338	0.687365	18	20	positive regulation of organelle organization	biological_process
GO:0004693	0.021334	0.687365	28	33	cyclin-dependent protein serine/threonine kinase activity	molecular_function
GO:0004712	0.021334	0.687365	28	33	protein serine/threonine/tyrosine kinase activity	molecular_function
GO:0006636	0.0214203	0.687365	40	49	unsaturated fatty acid biosynthetic process	biological_process
GO:0005759	0.0214242	0.687365	96	126	mitochondrial matrix	cellular_component
GO:0043687	0.022527	0.720432	88	115	post-translational protein modification	biological_process
GO:0005852	0.0227724	0.72364	14	15	eukaryotic translation initiation factor 3 complex	cellular_component
GO:0032586	0.0227724	0.72364	14	15	protein storage vacuole membrane	cellular_component
GO:0006397	0.022914	0.725828	254	350	mRNA processing	biological_process
GO:0051028	0.0236514	0.746815	48	60	mRNA transport	biological_process
GO:0009408	0.0240758	0.753509	171	232	response to heat	biological_process
GO:0006635	0.0242802	0.753509	72	93	fatty acid beta-oxidation	biological_process
GO:0009638	0.024392	0.753509	21	24	phototropism	biological_process
GO:0009864	0.024392	0.753509	21	24	induced systemic resistance, jasmonic acid mediated signaling pathway	biological_process
GO:0019904	0.024392	0.753509	21	24	protein domain specific binding	molecular_function
GO:0043022	0.024392	0.753509	21	24	ribosome binding	molecular_function
GO:0051568	0.024392	0.753509	21	24	histone H3-K4 methylation	biological_process
GO:0030244	0.0246127	0.755646	45	56	cellulose biosynthetic process	biological_process
GO:0042254	0.0246127	0.755646	45	56	ribosome biogenesis	biological_process
GO:0009744	0.0261653	0.793387	92	121	response to sucrose	biological_process
GO:0009942	0.0262608	0.793387	24	28	longitudinal axis specification	biological_process
GO:0010106	0.0262608	0.793387	24	28	cellular response to iron ion starvation	biological_process
GO:0030422	0.0262608	0.793387	24	28	production of siRNA involved in RNA interference	biological_process
GO:0032403	0.0262608	0.793387	24	28	protein complex binding	molecular_function
GO:0005815	0.026319	0.793387	39	48	microtubule organizing center	cellular_component
GO:0003682	0.0268651	0.807408	266	368	chromatin binding	molecular_function
GO:0012501	0.0274163	0.821501	33	40	programmed cell death	biological_process
GO:0006099	0.0275428	0.822821	30	36	tricarboxylic acid cycle	biological_process
GO:0019901	0.0276506	0.823576	58	74	protein kinase binding	molecular_function
GO:0006977	0.0286395	0.83371	17	19	DNA damage response, signal transduction by p53 class mediator resulting in cell cycle arrest	biological_process
GO:0010212	0.0286395	0.83371	17	19	response to ionizing radiation	biological_process
GO:0090307	0.0286395	0.83371	17	19	mitotic spindle assembly	biological_process
GO:1901002	0.0286395	0.83371	17	19	positive regulation of response to salt stress	biological_process
GO:2000280	0.0286395	0.83371	17	19	regulation of root development	biological_process
GO:0046686	0.0286737	0.83371	249	344	response to cadmium ion	biological_process
GO:0000164	0.0292442	0.83371	9	9	protein phosphatase type 1 complex	cellular_component
GO:0005249	0.0292442	0.83371	9	9	voltage-gated potassium channel activity	molecular_function
GO:0008540	0.0292442	0.83371	9	9	proteasome regulatory particle, base subcomplex	cellular_component
GO:0010054	0.0292442	0.83371	9	9	trichoblast differentiation	biological_process
GO:0030117	0.0292442	0.83371	9	9	membrane coat	cellular_component
GO:0042398	0.0292442	0.83371	9	9	cellular modified amino acid biosynthetic process	biological_process
GO:0044030	0.0292442	0.83371	9	9	regulation of DNA methylation	biological_process
GO:0050727	0.0292442	0.83371	9	9	regulation of inflammatory response	biological_process
GO:0090333	0.0292442	0.83371	9	9	regulation of stomatal closure	biological_process
GO:0034976	0.030834	0.874848	52	66	response to endoplasmic reticulum stress	biological_process
GO:0015995	0.0308626	0.874848	73	95	chlorophyll biosynthetic process	biological_process
GO:0004715	0.0310415	0.877428	41	51	non-membrane spanning protein tyrosine kinase activity	molecular_function
GO:0005929	0.0317513	0.886181	13	14	cilium	cellular_component
GO:0006885	0.0317513	0.886181	13	14	regulation of pH	biological_process
GO:0009799	0.0317513	0.886181	13	14	specification of symmetry	biological_process
GO:0090351	0.0317513	0.886181	13	14	seedling development	biological_process
GO:0006446	0.0320617	0.886181	20	23	regulation of translational initiation	biological_process
GO:0006817	0.0320617	0.886181	20	23	phosphate ion transport	biological_process
GO:0010072	0.0320617	0.886181	20	23	primary shoot apical meristem specification	biological_process
GO:0010817	0.0320617	0.886181	20	23	regulation of hormone levels	biological_process
GO:0009585	0.0325009	0.893373	49	62	red, far-red light phototransduction	biological_process
GO:0051539	0.0325009	0.893373	49	62	4 iron, 4 sulfur cluster binding	molecular_function
GO:0009684	0.0332519	0.898489	35	43	indoleacetic acid biosynthetic process	biological_process
GO:0042981	0.0332519	0.898489	35	43	regulation of apoptotic process	biological_process
GO:0008266	0.0338606	0.898489	23	27	poly(U) RNA binding	molecular_function
GO:0009501	0.0338606	0.898489	23	27	amyloplast	cellular_component
GO:0010030	0.0338606	0.898489	23	27	positive regulation of seed germination	biological_process
GO:0010050	0.0338606	0.898489	23	27	vegetative phase change	biological_process
GO:0010223	0.0338606	0.898489	23	27	secondary shoot formation	biological_process
GO:0016246	0.0338606	0.898489	23	27	RNA interference	biological_process
GO:1900140	0.0338606	0.898489	23	27	regulation of seedling development	biological_process
GO:0007015	0.0340742	0.898489	32	39	actin filament organization	biological_process
GO:0000287	0.034082	0.898489	122	164	magnesium ion binding	molecular_function
GO:0006457	0.0341512	0.898489	184	252	protein folding	biological_process
GO:0010431	0.0345701	0.898489	29	35	seed maturation	biological_process
GO:0060548	0.0345701	0.898489	29	35	negative regulation of cell death	biological_process
GO:0000281	0.0345781	0.898489	26	31	mitotic cytokinesis	biological_process
GO:0000922	0.0345781	0.898489	26	31	spindle pole	cellular_component
GO:0009165	0.0345781	0.898489	26	31	nucleotide biosynthetic process	biological_process
GO:0009958	0.0345781	0.898489	26	31	positive gravitropism	biological_process
GO:0032580	0.0345781	0.898489	26	31	Golgi cisterna membrane	cellular_component
GO:0033044	0.0345781	0.898489	26	31	regulation of chromosome organization	biological_process
GO:0052544	0.0345781	0.898489	26	31	defense response by callose deposition in cell wall	biological_process
GO:0006412	0.035914	0.926101	237	328	translation	biological_process
GO:0006413	0.0359191	0.926101	43	54	translational initiation	biological_process
GO:0009451	0.0359191	0.926101	43	54	RNA modification	biological_process
GO:0048510	0.0361672	0.930095	77	101	regulation of timing of transition from vegetative to reproductive phase	biological_process
GO:0009220	0.036617	0.934436	51	65	pyrimidine ribonucleotide biosynthetic process	biological_process
GO:0010162	0.036617	0.934436	51	65	seed dormancy process	biological_process
GO:0015706	0.036617	0.934436	51	65	nitrate transport	biological_process
GO:0042802	0.0375414	0.938081	190	261	identical protein binding	molecular_function
GO:0012505	0.0380994	0.938081	69	90	endomembrane system	cellular_component
GO:0055085	0.0383081	0.938081	133	180	transmembrane transport	biological_process
GO:0009556	0.0384233	0.938081	56	72	microsporogenesis	biological_process
GO:0031965	0.0384233	0.938081	56	72	nuclear membrane	cellular_component
GO:0005622	0.0384314	0.938081	498	705	intracellular	cellular_component
GO:0000045	0.0384524	0.938081	16	18	autophagosome assembly	biological_process
GO:0003730	0.0384524	0.938081	16	18	mRNA 3'-UTR binding	molecular_function
GO:0005982	0.0384524	0.938081	16	18	starch metabolic process	biological_process
GO:0006348	0.0384524	0.938081	16	18	chromatin silencing at telomere	biological_process
GO:0006812	0.0384524	0.938081	16	18	cation transport	biological_process
GO:0010148	0.0384524	0.938081	16	18	transpiration	biological_process
GO:0019886	0.0384524	0.938081	16	18	antigen processing and presentation of exogenous peptide antigen via MHC class II	biological_process
GO:0042651	0.0384524	0.938081	16	18	thylakoid membrane	cellular_component
GO:0046854	0.0384524	0.938081	16	18	phosphatidylinositol phosphorylation	biological_process
GO:0090090	0.0384524	0.938081	16	18	negative regulation of canonical Wnt signaling pathway	biological_process
GO:0005840	0.038687	0.938081	199	274	ribosome	cellular_component
GO:0009910	0.0387286	0.938081	48	61	negative regulation of flower development	biological_process
GO:0048653	0.0387286	0.938081	48	61	anther development	biological_process
GO:0006366	0.038892	0.938081	89	118	transcription from RNA polymerase II promoter	biological_process
GO:0045454	0.038969	0.938081	84	111	cell redox homeostasis	biological_process
GO:0010501	0.0392761	0.938081	37	46	RNA secondary structure unwinding	biological_process
GO:0009791	0.0408182	0.938081	34	42	post-embryonic development	biological_process
GO:0004709	0.0409124	0.938081	45	57	MAP kinase kinase kinase activity	molecular_function
GO:0008033	0.0409124	0.938081	45	57	tRNA processing	biological_process
GO:0008284	0.0412286	0.938081	71	93	positive regulation of cell proliferation	biological_process
GO:0030170	0.0412286	0.938081	71	93	pyridoxal phosphate binding	molecular_function
GO:0005623	0.0414255	0.938081	113	152	cell	cellular_component
GO:0000079	0.0419387	0.938081	19	22	regulation of cyclin-dependent protein serine/threonine kinase activity	biological_process
GO:0006569	0.0419387	0.938081	19	22	tryptophan catabolic process	biological_process
GO:0008299	0.0419387	0.938081	19	22	isoprenoid biosynthetic process	biological_process
GO:0010337	0.0419387	0.938081	19	22	regulation of salicylic acid metabolic process	biological_process
GO:0018108	0.0419387	0.938081	19	22	peptidyl-tyrosine phosphorylation	biological_process
GO:0030587	0.0419387	0.938081	19	22	sorocarp development	biological_process
GO:0032880	0.0419387	0.938081	19	22	regulation of protein localization	biological_process
GO:0048507	0.0419387	0.938081	19	22	meristem development	biological_process
GO:0030308	0.0421657	0.938081	31	38	negative regulation of cell growth	biological_process
GO:0051225	0.0421657	0.938081	31	38	spindle assembly	biological_process
GO:0061630	0.0423255	0.938081	58	75	ubiquitin protein ligase activity	molecular_function
GO:0000082	0.0431524	0.938081	42	53	G1/S transition of mitotic cell cycle	biological_process
GO:0032436	0.043194	0.938081	28	34	positive regulation of proteasomal ubiquitin-dependent protein catabolic process	biological_process
GO:0009734	0.043256	0.938081	139	189	auxin-activated signaling pathway	biological_process
GO:0000478	0.0433055	0.938081	8	8	endonucleolytic cleavage involved in rRNA processing	biological_process
GO:0008186	0.0433055	0.938081	8	8	RNA-dependent ATPase activity	molecular_function
GO:0012506	0.0433055	0.938081	8	8	vesicle membrane	cellular_component
GO:0015807	0.0433055	0.938081	8	8	L-amino acid transport	biological_process
GO:0030981	0.0433055	0.938081	8	8	cortical microtubule cytoskeleton	cellular_component
GO:0031234	0.0433055	0.938081	8	8	extrinsic component of cytoplasmic side of plasma membrane	cellular_component
GO:0031288	0.0433055	0.938081	8	8	sorocarp morphogenesis	biological_process
GO:0034059	0.0433055	0.938081	8	8	response to anoxia	biological_process
GO:0035371	0.0433055	0.938081	8	8	microtubule plus-end	cellular_component
GO:0043524	0.0433055	0.938081	8	8	negative regulation of neuron apoptotic process	biological_process
GO:0043981	0.0433055	0.938081	8	8	histone H4-K5 acetylation	biological_process
GO:0045176	0.0433055	0.938081	8	8	apical protein localization	biological_process
GO:0045793	0.0433055	0.938081	8	8	positive regulation of cell size	biological_process
GO:0045860	0.0433055	0.938081	8	8	positive regulation of protein kinase activity	biological_process
GO:0060271	0.0433055	0.938081	8	8	cilium morphogenesis	biological_process
GO:0071249	0.0433055	0.938081	8	8	cellular response to nitrate	biological_process
GO:0071480	0.0433055	0.938081	8	8	cellular response to gamma radiation	biological_process
GO:1902475	0.0433055	0.938081	8	8	L-alpha-amino acid transmembrane transport	biological_process
GO:0006084	0.0434486	0.938081	22	26	acetyl-CoA metabolic process	biological_process
GO:0010039	0.0434486	0.938081	22	26	response to iron ion	biological_process
GO:0010564	0.0434486	0.938081	22	26	regulation of cell cycle process	biological_process
GO:0030176	0.0434486	0.938081	22	26	integral component of endoplasmic reticulum membrane	cellular_component
GO:0009266	0.0437169	0.938081	25	30	response to temperature stimulus	biological_process
GO:0010540	0.0437169	0.938081	25	30	basipetal auxin transport	biological_process
GO:0015630	0.0437169	0.938081	25	30	microtubule cytoskeleton	cellular_component
GO:0003676	0.0438733	0.938081	411	580	nucleic acid binding	molecular_function
GO:0005838	0.0440977	0.938081	12	13	proteasome regulatory particle	cellular_component
GO:0006656	0.0440977	0.938081	12	13	phosphatidylcholine biosynthetic process	biological_process
GO:0019287	0.0440977	0.938081	12	13	isopentenyl diphosphate biosynthetic process, mevalonate pathway	biological_process
GO:0030670	0.0440977	0.938081	12	13	phagocytic vesicle membrane	cellular_component
GO:0030674	0.0440977	0.938081	12	13	protein binding, bridging	molecular_function
GO:0031426	0.0440977	0.938081	12	13	polycistronic mRNA processing	biological_process
GO:0042144	0.0440977	0.938081	12	13	vacuole fusion, non-autophagic	biological_process
GO:0043488	0.0440977	0.938081	12	13	regulation of mRNA stability	biological_process
GO:0051258	0.0440977	0.938081	12	13	protein polymerization	biological_process
GO:0071482	0.0440977	0.938081	12	13	cellular response to light stimulus	biological_process
GO:0010008	0.044187	0.938081	88	117	endosome membrane	cellular_component
GO:0005856	0.0443979	0.940556	73	96	cytoskeleton	cellular_component
GO:0009944	0.045081	0.950517	55	71	polarity specification of adaxial/abaxial axis	biological_process
GO:0009933	0.0459881	0.950517	47	60	meristem structural organization	biological_process
GO:0019288	0.0464351	0.950517	124	168	isopentenyl diphosphate biosynthetic process, methylerythritol 4-phosphate pathway	biological_process
GO:0005794	0.046502	0.950517	530	753	Golgi apparatus	cellular_component
GO:0005777	0.0466242	0.950517	143	195	peroxisome	cellular_component
GO:0000785	0.0476888	0.950517	36	45	chromatin	cellular_component
GO:0010073	0.0476888	0.950517	36	45	meristem maintenance	biological_process
GO:0016324	0.0476888	0.950517	36	45	apical plasma membrane	cellular_component
GO:0009697	0.0480096	0.950517	52	67	salicylic acid biosynthetic process	biological_process
GO:0006811	0.0487597	0.950517	44	56	ion transport	biological_process
GO:0009793	0.0489189	0.950517	281	393	embryo development ending in seed dormancy	biological_process
GO:0006338	0.0493925	0.950517	57	74	chromatin remodeling	biological_process
