# Supplementary material for: High-quality assembly of the reference genome for scarlet sage, Salvia splendens, an economically important ornamental plant
Source: Gigascience. 2018 Jun 19;7(7):giy068. doi: 10.1093/gigascience/giy068 (PMC6030905; doi:10.1093/gigascience/giy068)
Supplement: Additional Files [file giy068_supplemental_files.zip › Table_S13.xlsx]

## Sheet: Sheet1
Genome	Cluster	Record	Type	From	To	Size (kb)	Core domains	CD-HIT Clusters	Gene cluster genes
Salvia miltiorrhiza Zhang	Cluster 1	C220359	Alkaloid	35696	124244	88.55	Bet_v_1, p450	4	EVM_prediction_C220359.2;EVM_prediction_C220359.3;EVM_prediction_C220359.4;EVM_prediction_C220359.5;EVM_prediction_C220359.6;EVM_prediction_C220359.7;EVM_prediction_C220359.8;EVM_prediction_C220359.9
Salvia miltiorrhiza Zhang	Cluster 2	C221085	Saccharide	75387	137527	62.14	UDPGT_2, p450	3	EVM_prediction_C221085.9;EVM_prediction_C221085.10;EVM_prediction_C221085.11;EVM_prediction_C221085.12;EVM_prediction_C221085.13;EVM_prediction_C221085.14;EVM_prediction_C221085.15
Salvia miltiorrhiza Zhang	Cluster 3	C222127	Alkaloid	1	112238	112.24	Bet_v_1, p450	3	EVM_prediction_C222127.1;EVM_prediction_C222127.2;EVM_prediction_C222127.3;EVM_prediction_C222127.4;EVM_prediction_C222127.5;EVM_prediction_C222127.6;EVM_prediction_C222127.7;EVM_pred_668
Salvia miltiorrhiza Zhang	Cluster 4	scaffold10570	Polyketide	1	56558	56.56	Chal_sti_synt_C, NAD_binding_1, UbiA	3	EVM_prediction_scaffold10570.1;EVM_prediction_scaffold10570.2;EVM_prediction_scaffold10570.3;EVM_prediction_scaffold10570.4;EVM_pred_1143;EVM_pred_1144;EVM_pred_1145;EVM_pred_1146;EVM_prediction_scaffold10570.5;EVM_prediction_scaffold10570.6
Salvia miltiorrhiza Zhang	Cluster 5	scaffold1071	Terpene	71692	200936	129.24	2OG-FeII_Oxy, DIOX_N, Epimerase, Prenyltrans, SQHop_cyclase_C, SQHop_cyclase_N	5	EVM_prediction_scaffold1071.5;EVM_prediction_scaffold1071.6;EVM_prediction_scaffold1071.7;EVM_prediction_scaffold1071.8;EVM_prediction_scaffold1071.9;EVM_prediction_scaffold1071.10;EVM_pred_1207;EVM_prediction_scaffold1071.11;EVM_prediction_scaffold1071.12;EVM_pred_1208;EVM_pred_1209;EVM_pred_1210;EVM_prediction_scaffold1071.13;EVM_prediction_scaffold1071.14;EVM_prediction_scaffold1071.15;EVM_pre…
Salvia miltiorrhiza Zhang	Cluster 6	scaffold11808	Saccharide	253	92130	91.88	Transferase, UDPGT_2	3	EVM_prediction_scaffold11808.1;EVM_prediction_scaffold11808.2;EVM_prediction_scaffold11808.3;EVM_prediction_scaffold11808.4;EVM_prediction_scaffold11808.5;EVM_prediction_scaffold11808.6;EVM_prediction_scaffold11808.7;EVM_prediction_scaffold11808.8
Salvia miltiorrhiza Zhang	Cluster 7	scaffold11850	Lignan	145836	296753	150.92	COesterase, Dirigent, p450	4	EVM_prediction_scaffold11850.9;EVM_pred_1629;EVM_prediction_scaffold11850.10;EVM_prediction_scaffold11850.11;EVM_pred_1630;EVM_prediction_scaffold11850.12;EVM_prediction_scaffold11850.13;EVM_prediction_scaffold11850.14;EVM_prediction_scaffold11850.15;EVM_prediction_scaffold11850.16;EVM_prediction_scaffold11850.17;EVM_prediction_scaffold11850.18;EVM_prediction_scaffold11850.19;EVM_prediction_scaff…
Salvia miltiorrhiza Zhang	Cluster 8	scaffold12064	Putative	51901	238732	186.83	Methyltransf_7, Transferase	4	EVM_prediction_scaffold12064.5;EVM_prediction_scaffold12064.6;EVM_prediction_scaffold12064.7;EVM_pred_1749;EVM_pred_1748;EVM_prediction_scaffold12064.8;EVM_prediction_scaffold12064.9;EVM_prediction_scaffold12064.10;EVM_prediction_scaffold12064.11;EVM_prediction_scaffold12064.12;EVM_prediction_scaffold12064.13;EVM_prediction_scaffold12064.14;EVM_prediction_scaffold12064.15
Salvia miltiorrhiza Zhang	Cluster 9	scaffold12300	Putative	95852	152028	56.18	Chalcone, p450, polyprenyl_synt	4	EVM_prediction_scaffold12300.6;EVM_prediction_scaffold12300.7;EVM_prediction_scaffold12300.8;EVM_prediction_scaffold12300.9;EVM_prediction_scaffold12300.10;EVM_prediction_scaffold12300.11
Salvia miltiorrhiza Zhang	Cluster 10	scaffold12635	Polyketide	26598	118034	91.44	Chal_sti_synt_C, p450	3	EVM_prediction_scaffold12635.2;EVM_prediction_scaffold12635.3;EVM_pred_2034;EVM_prediction_scaffold12635.4;EVM_prediction_scaffold12635.5
Salvia miltiorrhiza Zhang	Cluster 11	scaffold1833	Saccharide	155171	338256	183.09	Epimerase, Trp_syntA, UDPGT_2	3	EVM_prediction_scaffold1833.12;EVM_pred_2600;EVM_pred_2602;EVM_pred_2599;EVM_pred_2601;EVM_prediction_scaffold1833.13;EVM_prediction_scaffold1833.14;EVM_prediction_scaffold1833.15;EVM_prediction_scaffold1833.16;EVM_prediction_scaffold1833.17;EVM_prediction_scaffold1833.18;EVM_prediction_scaffold1833.19;EVM_pred_2603;EVM_prediction_scaffold1833.20;EVM_prediction_scaffold1833.21;EVM_pred_2604;EVM_p…
Salvia miltiorrhiza Zhang	Cluster 12	scaffold2714	Saccharide	75572	174681	99.11	Prenyltransf, UDPGT_2, p450	4	EVM_prediction_scaffold2714.4;EVM_prediction_scaffold2714.5;EVM_prediction_scaffold2714.6;EVM_prediction_scaffold2714.7;EVM_prediction_scaffold2714.8;EVM_prediction_scaffold2714.9;EVM_prediction_scaffold2714.10;EVM_prediction_scaffold2714.11;EVM_prediction_scaffold2714.12;EVM_pred_3057;EVM_pred_3059;EVM_pred_3058;EVM_prediction_scaffold2714.13;EVM_pred_3060;EVM_pred_3061
Salvia miltiorrhiza Zhang	Cluster 13	scaffold2771	Lignan	64254	164571	100.32	Amino_oxidase, Dirigent	3	EVM_prediction_scaffold2771.3;EVM_prediction_scaffold2771.4;EVM_prediction_scaffold2771.5;EVM_prediction_scaffold2771.6;EVM_prediction_scaffold2771.7;EVM_prediction_scaffold2771.8;EVM_prediction_scaffold2771.9;EVM_prediction_scaffold2771.10;EVM_prediction_scaffold2771.11
Salvia miltiorrhiza Zhang	Cluster 14	scaffold3541	Saccharide	10765	193447	182.68	Amino_oxidase, Aminotran_3, Epimerase, GMC_oxred_N, UDPGT_2	5	EVM_prediction_scaffold3541.2;EVM_prediction_scaffold3541.3;EVM_prediction_scaffold3541.4;EVM_pred_3569;EVM_pred_3570;EVM_pred_3571;EVM_pred_3572;EVM_pred_3573;EVM_pred_3568;EVM_prediction_scaffold3541.5;EVM_pred_3574;EVM_prediction_scaffold3541.6;EVM_prediction_scaffold3541.7;EVM_prediction_scaffold3541.8;EVM_prediction_scaffold3541.9;EVM_prediction_scaffold3541.10;EVM_prediction_scaffold3541.11…
Salvia miltiorrhiza Zhang	Cluster 15	scaffold4222	Alkaloid	59777	147154	87.38	Bet_v_1, p450	3	EVM_prediction_scaffold4222.3;EVM_prediction_scaffold4222.4;EVM_prediction_scaffold4222.5;EVM_prediction_scaffold4222.6;EVM_prediction_scaffold4222.7;EVM_prediction_scaffold4222.8;EVM_prediction_scaffold4222.9
Salvia miltiorrhiza Zhang	Cluster 16	scaffold431	Saccharide	82642	233139	150.5	Aminotran_1_2, Glycos_transf_2, adh_short, p450	4	EVM_prediction_scaffold431.2;EVM_prediction_scaffold431.3;EVM_prediction_scaffold431.4;EVM_prediction_scaffold431.5;EVM_prediction_scaffold431.6;EVM_prediction_scaffold431.7;EVM_prediction_scaffold431.8;EVM_prediction_scaffold431.9;EVM_prediction_scaffold431.10
Salvia miltiorrhiza Zhang	Cluster 17	scaffold4341	Saccharide	1	144456	144.46	2OG-FeII_Oxy, DIOX_N, UDPGT_2	4	EVM_prediction_scaffold4341.1;EVM_pred_4052;EVM_prediction_scaffold4341.2;EVM_prediction_scaffold4341.3;EVM_prediction_scaffold4341.4;EVM_prediction_scaffold4341.5;EVM_prediction_scaffold4341.6;EVM_prediction_scaffold4341.7;EVM_prediction_scaffold4341.8;EVM_prediction_scaffold4341.9;EVM_prediction_scaffold4341.10;EVM_prediction_scaffold4341.11
Salvia miltiorrhiza Zhang	Cluster 18	scaffold4651	Terpene	56148	121861	65.71	Terpene_synth, Terpene_synth_C	3	EVM_prediction_scaffold4651.3;EVM_prediction_scaffold4651.4;EVM_prediction_scaffold4651.5;EVM_prediction_scaffold4651.6;EVM_prediction_scaffold4651.7;EVM_prediction_scaffold4651.8
Salvia miltiorrhiza Zhang	Cluster 19	scaffold6904	Lignan	65345	180832	115.49	Dirigent, p450	4	EVM_prediction_scaffold6904.6;EVM_prediction_scaffold6904.7;EVM_prediction_scaffold6904.8;EVM_prediction_scaffold6904.9;EVM_prediction_scaffold6904.10;EVM_prediction_scaffold6904.11;EVM_prediction_scaffold6904.12;EVM_pred_5268;EVM_prediction_scaffold6904.13;EVM_prediction_scaffold6904.14
Salvia miltiorrhiza Zhang	Cluster 20	scaffold726	Polyketide	374520	464687	90.17	COesterase, Chal_sti_synt_C, Epimerase	3	EVM_prediction_scaffold726.17;EVM_pred_5391;EVM_prediction_scaffold726.18;EVM_prediction_scaffold726.19;EVM_prediction_scaffold726.20;MERGED___47;MERGED__EVM_prediction_scaffold726.21;MERGED___46;MERGED___48;EVM_prediction_scaffold726.23;EVM_prediction_scaffold726.24;EVM_prediction_scaffold726.25;EVM_prediction_scaffold726.26
Salvia miltiorrhiza Zhang	Cluster 21	scaffold7646	Lignan	153349	286703	133.35	Dirigent, adh_short, adh_short_C2, p450	5	EVM_prediction_scaffold7646.14;EVM_pred_5582;EVM_prediction_scaffold7646.15;EVM_prediction_scaffold7646.16;EVM_prediction_scaffold7646.17;EVM_prediction_scaffold7646.18;EVM_prediction_scaffold7646.19;EVM_prediction_scaffold7646.20;EVM_prediction_scaffold7646.21;EVM_pred_5583;EVM_prediction_scaffold7646.22;EVM_prediction_scaffold7646.23;EVM_pred_5584;EVM_prediction_scaffold7646.24;EVM_prediction_s…
Salvia miltiorrhiza Zhang	Cluster 22	scaffold775	Putative	1	71490	71.49	2OG-FeII_Oxy, DIOX_N	5	EVM_prediction_scaffold775.1;EVM_prediction_scaffold775.2;EVM_prediction_scaffold775.3;EVM_prediction_scaffold775.4;EVM_prediction_scaffold775.5;EVM_prediction_scaffold775.6
Salvia miltiorrhiza Zhang	Cluster 23	scaffold8056	Saccharide	261379	393734	132.35	Transferase, UDPGT_2, adh_short	4	EVM_prediction_scaffold8056.18;EVM_prediction_scaffold8056.19;EVM_prediction_scaffold8056.20;EVM_prediction_scaffold8056.21;EVM_prediction_scaffold8056.22;EVM_prediction_scaffold8056.23;EVM_prediction_scaffold8056.24;EVM_prediction_scaffold8056.25;EVM_prediction_scaffold8056.26;EVM_prediction_scaffold8056.27;EVM_prediction_scaffold8056.28
Salvia splendens	Cluster 1	scaffold1	Polyketide	7833942	7900403	66.46	Chal_sti_synt_C, Epimerase	3	Saspl_001934;Saspl_001935;Saspl_001936;Saspl_001937;Saspl_001938;Saspl_001939;Saspl_001940;Saspl_001941
Salvia splendens	Cluster 2	scaffold10	Putative	2222386	2287766	65.38	Methyltransf_7, NAD_binding_1	4	Saspl_006198;Saspl_006199;Saspl_006200;Saspl_006201;Saspl_006202;Saspl_006203;Saspl_006204;Saspl_006205;Saspl_006206;Saspl_006207;Saspl_006208;Saspl_006209
Salvia splendens	Cluster 3	scaffold102	Putative	206146	340121	133.97	Aminotran_3, Methyltransf_11, p450	4	Saspl_028118;Saspl_028119;Saspl_028120;Saspl_028121;Saspl_028122;Saspl_028123;Saspl_028124;Saspl_028125;Saspl_028126;Saspl_028127;Saspl_028128;Saspl_028129;Saspl_028130;Saspl_028131;Saspl_028132;Saspl_028133;Saspl_028134;Saspl_028135
Salvia splendens	Cluster 4	scaffold102	Saccharide	1814797	1950616	135.82	Amino_oxidase, Aminotran_3, Epimerase, UDPGT_2, p450	8	Saspl_028290;Saspl_028291;Saspl_028292;Saspl_028293;Saspl_028294;Saspl_028295;Saspl_028296;Saspl_028297;Saspl_028298;Saspl_028299;Saspl_028300;Saspl_028301;Saspl_028302;Saspl_028303;Saspl_028304;Saspl_028305;Saspl_028306;Saspl_028307;Saspl_028308;Saspl_028309
Salvia splendens	Cluster 5	scaffold103	Putative	577194	744084	166.89	2OG-FeII_Oxy, DIOX_N	4	Saspl_030417;Saspl_030418;Saspl_030419;Saspl_030420;Saspl_030421;Saspl_030422;Saspl_030423;Saspl_030424
Salvia splendens	Cluster 6	scaffold109	Saccharide	472968	570831	97.86	Aminotran_1_2, UDPGT_2	3	Saspl_034180;Saspl_034181;Saspl_034182;Saspl_034183;Saspl_034184;Saspl_034185;Saspl_034186;Saspl_034187
Salvia splendens	Cluster 7	scaffold114	Alkaloid	286809	377917	91.11	Bet_v_1, HMGL-like, Transferase	3	Saspl_042710;Saspl_042711;Saspl_042712;Saspl_042713;Saspl_042714;Saspl_042715;Saspl_042716
Salvia splendens	Cluster 8	scaffold12	Saccharide	4778394	4888242	109.85	AMP-binding, Amino_oxidase, Glycos_transf_1, SQS_PSY	4	Saspl_008041;Saspl_008042;Saspl_008043;Saspl_008044;Saspl_008045;Saspl_008046;Saspl_008047
Salvia splendens	Cluster 9	scaffold123	Saccharide	539867	890635	350.77	Acetyltransf_1, UDPGT_2, p450	4	Saspl_046990;Saspl_046991;Saspl_046992;Saspl_046993;Saspl_046994;Saspl_046995;Saspl_046996;Saspl_046997;Saspl_046998;Saspl_046999;Saspl_047000;Saspl_047001;Saspl_047002;Saspl_047003
Salvia splendens	Cluster 10	scaffold124	Saccharide	976044	1010175	34.13	Epimerase, UDPGT_2	4	Saspl_030248;Saspl_030250;Saspl_030249;Saspl_030251;Saspl_030252;Saspl_030253;Saspl_030254;Saspl_030255;Saspl_030256
Salvia splendens	Cluster 11	scaffold124	Saccharide-Terpene	1495263	1613140	117.88	Glycos_transf_1, Terpene_synth, Terpene_synth_C	4	Saspl_030314;Saspl_030315;Saspl_030316;Saspl_030317;Saspl_030318;Saspl_030319;Saspl_030320;Saspl_030321
Salvia splendens	Cluster 12	scaffold124	Saccharide-Terpene-Alkaloid	1674638	1835705	161.07	Amino_oxidase, Bet_v_1, Cellulose_synt, Terpene_synth, Terpene_synth_C, Transferase, UDPGT_2, p450	7	Saspl_030332;Saspl_030333;Saspl_030334;Saspl_030335;Saspl_030336;Saspl_030337;Saspl_030338;Saspl_030339;Saspl_030340;Saspl_030341;Saspl_030342;Saspl_030343;Saspl_030344;Saspl_030345;Saspl_030346;Saspl_030347;Saspl_030348;Saspl_030349;Saspl_030350;Saspl_030351
Salvia splendens	Cluster 13	scaffold129	Terpene	117936	176230	58.29	Terpene_synth, Terpene_synth_C, p450	3	Saspl_037721;Saspl_037722;Saspl_037723;Saspl_037724;Saspl_037725
Salvia splendens	Cluster 14	scaffold13	Saccharide	1417364	1460171	42.81	Amino_oxidase, DAHP_synth_2, UDPGT_2	3	Saspl_006931;Saspl_006932;Saspl_006933;Saspl_006934;Saspl_006935;Saspl_006936;Saspl_006937;Saspl_006938;Saspl_006939;Saspl_006940
Salvia splendens	Cluster 15	scaffold131	Alkaloid	1559493	1662920	103.43	Bet_v_1, SQS_PSY	3	Saspl_036359;Saspl_036360;Saspl_036361;Saspl_036362;Saspl_036363;Saspl_036364
Salvia splendens	Cluster 16	scaffold148	Saccharide	67047	240779	173.73	Transferase, UDPGT_2	4	Saspl_046516;Saspl_046517;Saspl_046518;Saspl_046519;Saspl_046520;Saspl_046521;Saspl_046522
Salvia splendens	Cluster 17	scaffold148	Terpene	1054350	1215999	161.65	AMP-binding, Terpene_synth, Terpene_synth_C	4	Saspl_046560;Saspl_046561;Saspl_046562;Saspl_046563;Saspl_046564;Saspl_046565;Saspl_046566;Saspl_046567
Salvia splendens	Cluster 18	scaffold157	Terpene	487951	587284	99.33	2OG-FeII_Oxy, DIOX_N, Terpene_synth, Terpene_synth_C, p450	3	Saspl_041377;Saspl_041378;Saspl_041379;Saspl_041380;Saspl_041381;Saspl_041382;Saspl_041383;Saspl_041384;Saspl_041385;Saspl_041386
Salvia splendens	Cluster 19	scaffold159	Terpene-Alkaloid	77125	206715	129.59	Amino_oxidase, Bet_v_1, Terpene_synth, Terpene_synth_C, oMT	3	Saspl_039851;Saspl_039852;Saspl_039853;Saspl_039854;Saspl_039855;Saspl_039856;Saspl_039857;Saspl_039858;Saspl_039859;Saspl_039860
Salvia splendens	Cluster 20	scaffold159	Terpene-Polyketide	316893	511415	194.52	Chal_sti_synt_C, Chal_sti_synt_N, Terpene_synth, Terpene_synth_C, p450	3	Saspl_039861;Saspl_039862;Saspl_039863;Saspl_039864;Saspl_039865;Saspl_039866;Saspl_039867;Saspl_039868;Saspl_039869;Saspl_039870;Saspl_039871;Saspl_039872;Saspl_039873;Saspl_039874;Saspl_039875;Saspl_039876
Salvia splendens	Cluster 21	scaffold173	Putative	666034	781480	115.45	Amino_oxidase, FA_desaturase, Transferase	4	Saspl_042477;Saspl_042478;Saspl_042479;Saspl_042480;Saspl_042481;Saspl_042482;Saspl_042483;Saspl_042484;Saspl_042485;Saspl_042486;Saspl_042487;Saspl_042488
Salvia splendens	Cluster 22	scaffold174	Terpene	174114	281518	107.4	2OG-FeII_Oxy, DIOX_N, Terpene_synth, Terpene_synth_C	5	Saspl_040896;Saspl_040897;Saspl_040898;Saspl_040899;Saspl_040900;Saspl_040901;Saspl_040902
Salvia splendens	Cluster 23	scaffold19	Lignan	1689887	2026541	336.65	Dirigent, p450	6	Saspl_016118;Saspl_016119;Saspl_016120;Saspl_016121;Saspl_016122;Saspl_016123;Saspl_016124;Saspl_016125;Saspl_016126;Saspl_016127;Saspl_016128;Saspl_016129;Saspl_016130;Saspl_016131;Saspl_016132;Saspl_016133;Saspl_016134;Saspl_016135;Saspl_016136;Saspl_016137;Saspl_016138;Saspl_016139
Salvia splendens	Cluster 24	scaffold198	Saccharide	623847	715687	91.84	TPMT, Transferase, UDPGT_2	6	Saspl_040277;Saspl_040278;Saspl_040279;Saspl_040280;Saspl_040281;Saspl_040282;Saspl_040283;Saspl_040284;Saspl_040285;Saspl_040286;Saspl_040287
Salvia splendens	Cluster 25	scaffold2	Putative	10622222	10745304	123.08	Aminotran_3, COesterase, Methyltransf_11, p450	6	Saspl_001134;Saspl_001135;Saspl_001136;Saspl_001137;Saspl_001138;Saspl_001139;Saspl_001140;Saspl_001141;Saspl_001142;Saspl_001143;Saspl_001144;Saspl_001145;Saspl_001146;Saspl_001147;Saspl_001148;Saspl_001149;Saspl_001150;Saspl_001151
Salvia splendens	Cluster 26	scaffold20	Terpene-Lignan-Polyketide	2802278	2871553	69.28	Chal_sti_synt_C, Dirigent, Terpene_synth, Terpene_synth_C	3	Saspl_014560;Saspl_014561;Saspl_014562;Saspl_014563;Saspl_014564;Saspl_014565;Saspl_014566
Salvia splendens	Cluster 27	scaffold21	Lignan	172095	250950	78.86	Amino_oxidase, Dirigent, Methyltransf_11	3	Saspl_013141;Saspl_013142;Saspl_013143;Saspl_013144
Salvia splendens	Cluster 28	scaffold21	Putative	3456672	3607153	150.48	COesterase, Peptidase_S10	4	Saspl_013406;Saspl_013407;Saspl_013408;Saspl_013409;Saspl_013410;Saspl_013411;Saspl_013412;Saspl_013413;Saspl_013414;Saspl_013415;Saspl_013416;Saspl_013417;Saspl_013418;Saspl_013419;Saspl_013420;Saspl_013421;Saspl_013422
Salvia splendens	Cluster 29	scaffold21	Saccharide	3940971	4095818	154.85	Methyltransf_3, UDPGT_2	3	Saspl_013451;Saspl_013452;Saspl_013453;Saspl_013454;Saspl_013455;Saspl_013456;Saspl_013457;Saspl_013458;Saspl_013459;Saspl_013460;Saspl_013461;Saspl_013462
Salvia splendens	Cluster 30	scaffold22	Alkaloid	4735781	5105918	370.14	2OG-FeII_Oxy, Bet_v_1, DIOX_N, p450	3	Saspl_029596;Saspl_029597;Saspl_029598;Saspl_029599;Saspl_029600;Saspl_029601;Saspl_029602;Saspl_029603;Saspl_029604;Saspl_029605
Salvia splendens	Cluster 31	scaffold227	Saccharide	24937	93376	68.44	Epimerase, UDPGT_2, UbiA	3	Saspl_042066;Saspl_042067;Saspl_042068;Saspl_042069;Saspl_042070;Saspl_042071;Saspl_042072;Saspl_042073;Saspl_042074
Salvia splendens	Cluster 32	scaffold266	Saccharide	217424	342098	124.67	Amino_oxidase, Aminotran_1_2, UDPGT_2, p450	5	Saspl_041806;Saspl_041807;Saspl_041808;Saspl_041809;Saspl_041810;Saspl_041811;Saspl_041812;Saspl_041813;Saspl_041814;Saspl_041815;Saspl_041816;Saspl_041817;Saspl_041818;Saspl_041819;Saspl_041820;Saspl_041821;Saspl_041822;Saspl_041823
Salvia splendens	Cluster 33	scaffold28	Putative	3630	137909	134.28	2OG-FeII_Oxy, DIOX_N	5	Saspl_024038;Saspl_024039;Saspl_024040;Saspl_024041;Saspl_024042;Saspl_024043;Saspl_024044;Saspl_024045;Saspl_024046
Salvia splendens	Cluster 34	scaffold28	Lignan	1993037	2061619	68.58	Dirigent, Epimerase, Methyltransf_11	4	Saspl_024188;Saspl_024189;Saspl_024190;Saspl_024191;Saspl_024192;Saspl_024193;Saspl_024194;Saspl_024195;Saspl_024196
Salvia splendens	Cluster 35	scaffold29	Alkaloid	2139605	2264696	125.09	AMP-binding, Cu_amine_oxid, Lipoxygenase	3	Saspl_022150;Saspl_022151;Saspl_022152;Saspl_022153;Saspl_022154;Saspl_022155;Saspl_022156;Saspl_022157;Saspl_022158;Saspl_022159;Saspl_022160
Salvia splendens	Cluster 36	scaffold3	Putative	2279428	2423545	144.12	COesterase, Transferase	4	Saspl_004457;Saspl_004458;Saspl_004459;Saspl_004460;Saspl_004461;Saspl_004462;Saspl_004463;Saspl_004464;Saspl_004465;Saspl_004466;Saspl_004467;Saspl_004468;Saspl_004469
Salvia splendens	Cluster 37	scaffold3	Saccharide	10674851	10744775	69.92	2OG-FeII_Oxy, DIOX_N, UDPGT_2	3	Saspl_005088;Saspl_005089;Saspl_005090;Saspl_005091;Saspl_005092
Salvia splendens	Cluster 38	scaffold30	Saccharide	2825639	2882567	56.93	Glycos_transf_2, SE, UDPGT_2	3	Saspl_020313;Saspl_020314;Saspl_020315;Saspl_020316;Saspl_020317;Saspl_020318
Salvia splendens	Cluster 39	scaffold33	Terpene-Alkaloid	1169040	1224991	55.95	Bet_v_1, Terpene_synth, Terpene_synth_C, oMT	3	Saspl_016589;Saspl_016590;Saspl_016591;Saspl_016593;Saspl_016592;Saspl_016594;Saspl_016595
Salvia splendens	Cluster 40	scaffold33	Terpene-Polyketide	1279259	1376134	96.88	Chal_sti_synt_C, Chal_sti_synt_N, SE, Terpene_synth, Terpene_synth_C	3	Saspl_016599;Saspl_016600;Saspl_016601;Saspl_016602;Saspl_016603;Saspl_016604;Saspl_016605
Salvia splendens	Cluster 41	scaffold33	Putative	2931129	3071283	140.15	Epimerase, Transferase	4	Saspl_016752;Saspl_016753;Saspl_016754;Saspl_016755;Saspl_016756;Saspl_016757;Saspl_016758;Saspl_016759;Saspl_016760;Saspl_016761
Salvia splendens	Cluster 42	scaffold33	Saccharide	3156253	3295021	138.77	AMP-binding, Transferase, UDPGT_2, p450	4	Saspl_016769;Saspl_016770;Saspl_016771;Saspl_016772;Saspl_016773;Saspl_016774;Saspl_016775;Saspl_016776;Saspl_016777;Saspl_016778
Salvia splendens	Cluster 43	scaffold37	Saccharide	735539	1137295	401.76	AMP-binding, Cellulose_synt, Transferase, UDPGT_2	7	Saspl_024755;Saspl_024756;Saspl_024757;Saspl_024758;Saspl_024759;Saspl_024760;Saspl_024761;Saspl_024762;Saspl_024763;Saspl_024764;Saspl_024765;Saspl_024766;Saspl_024767;Saspl_024768;Saspl_024769;Saspl_024770;Saspl_024771;Saspl_024772;Saspl_024773;Saspl_024774
Salvia splendens	Cluster 44	scaffold37	Polyketide	1321250	1489326	168.08	COesterase, Chal_sti_synt_C, Epimerase	3	Saspl_024789;Saspl_024790;Saspl_024791;Saspl_024792;Saspl_024793;Saspl_024794;Saspl_024795;Saspl_024796;Saspl_024797
Salvia splendens	Cluster 45	scaffold39	Alkaloid	4747729	4845110	97.38	Cu_amine_oxid, p450	3	Saspl_023725;Saspl_023726;Saspl_023727;Saspl_023728;Saspl_023729
Salvia splendens	Cluster 46	scaffold4	Terpene	6506480	6638690	132.21	Terpene_synth, Terpene_synth_C, Transferase, p450	4	Saspl_005675;Saspl_005676;Saspl_005677;Saspl_005678;Saspl_005679;Saspl_005680;Saspl_005681;Saspl_005682;Saspl_005683;Saspl_005684;Saspl_005685
Salvia splendens	Cluster 47	scaffold40	Saccharide	232069	364899	132.83	Amino_oxidase, Aminotran_3, UDPGT_2	4	Saspl_017023;Saspl_017024;Saspl_017025;Saspl_017026;Saspl_017027;Saspl_017028;Saspl_017029;Saspl_017030;Saspl_017031;Saspl_017032;Saspl_017033;Saspl_017034;Saspl_017035
Salvia splendens	Cluster 48	scaffold40	Terpene	518832	638524	119.69	Terpene_synth, Terpene_synth_C, adh_short, adh_short_C2, p450	5	Saspl_017051;Saspl_017052;Saspl_017053;Saspl_017054;Saspl_017055;Saspl_017056;Saspl_017057;Saspl_017058;Saspl_017059;Saspl_017060;Saspl_017061;Saspl_017062;Saspl_017063;Saspl_017064
Salvia splendens	Cluster 49	scaffold40	Terpene	2399712	2502365	102.65	2OG-FeII_Oxy, DIOX_N, Epimerase, SQHop_cyclase_C	4	Saspl_017240;Saspl_017241;Saspl_017242;Saspl_017243;Saspl_017244;Saspl_017245;Saspl_017246;Saspl_017247;Saspl_017248;Saspl_017249;Saspl_017250;Saspl_017251;Saspl_017252
Salvia splendens	Cluster 50	scaffold45	Saccharide	353195	446418	93.22	AMP-binding, Amino_oxidase, Glycos_transf_1	3	Saspl_017510;Saspl_017511;Saspl_017512;Saspl_017513;Saspl_017514;Saspl_017515;Saspl_017516
Salvia splendens	Cluster 51	scaffold45	Terpene	2934662	3013507	78.84	Terpene_synth, Terpene_synth_C, p450	3	Saspl_017765;Saspl_017766;Saspl_017767;Saspl_017768;Saspl_017769;Saspl_017770;Saspl_017771
Salvia splendens	Cluster 52	scaffold48	Saccharide-Terpene	1855346	1982292	126.95	Glycos_transf_1, SQHop_cyclase_C, SQHop_cyclase_N, Transferase, p450	5	Saspl_019435;Saspl_019436;Saspl_019437;Saspl_019438;Saspl_019439;Saspl_019440;Saspl_019441;Saspl_019443;Saspl_019442;Saspl_019444;Saspl_019445
Salvia splendens	Cluster 53	scaffold48	Saccharide	3179305	3325445	146.14	AMP-binding, Transferase, UDPGT_2, p450	4	Saspl_019554;Saspl_019555;Saspl_019556;Saspl_019557;Saspl_019558;Saspl_019559;Saspl_019560;Saspl_019561;Saspl_019562;Saspl_019563
Salvia splendens	Cluster 54	scaffold49	Alkaloid	868219	1198304	330.08	2OG-FeII_Oxy, Bet_v_1, DIOX_N, p450	3	Saspl_038959;Saspl_038960;Saspl_038961;Saspl_038962;Saspl_038963;Saspl_038964;Saspl_038965;Saspl_038966;Saspl_038967;Saspl_038968
Salvia splendens	Cluster 55	scaffold52	Terpene	400342	543080	142.74	Methyltransf_11, Peptidase_S10, Terpene_synth, Terpene_synth_C	5	Saspl_035270;Saspl_035271;Saspl_035272;Saspl_035273;Saspl_035274;Saspl_035275;Saspl_035276;Saspl_035277;Saspl_035278
Salvia splendens	Cluster 56	scaffold52	Polyketide	2574829	2673693	98.86	Chal_sti_synt_C, NAD_binding_1, UbiA	3	Saspl_035367;Saspl_035368;Saspl_035369;Saspl_035370;Saspl_035371;Saspl_035372;Saspl_035373;Saspl_035374
Salvia splendens	Cluster 57	scaffold54	Putative	3924820	4084840	160.02	2OG-FeII_Oxy, Peptidase_S10, Transferase	4	Saspl_027551;Saspl_027552;Saspl_027553;Saspl_027554;Saspl_027555;Saspl_027556;Saspl_027557;Saspl_027558;Saspl_027559;Saspl_027560;Saspl_027561;Saspl_027562
Salvia splendens	Cluster 58	scaffold55	Lignan	1509319	1647066	137.75	Dirigent, adh_short_C2	3	Saspl_025432;Saspl_025433;Saspl_025434;Saspl_025435;Saspl_025436;Saspl_025437;Saspl_025438;Saspl_025439;Saspl_025440;Saspl_025441
Salvia splendens	Cluster 59	scaffold59	Lignan	821333	943827	122.49	Amino_oxidase, Dirigent, oMT, p450	4	Saspl_031509;Saspl_031510;Saspl_031511;Saspl_031512;Saspl_031513;Saspl_031514;Saspl_031515;Saspl_031516;Saspl_031517;Saspl_031518
Salvia splendens	Cluster 60	scaffold6	Alkaloid	687802	775788	87.99	Bet_v_1, Methyltransf_2	4	Saspl_002476;Saspl_002477;Saspl_002478;Saspl_002479;Saspl_002480;Saspl_002481;Saspl_002482;Saspl_002483;Saspl_002484;Saspl_002485;Saspl_002486;Saspl_002487;Saspl_002488
Salvia splendens	Cluster 61	scaffold6	Saccharide	1926965	2065814	138.85	Epimerase, Transferase, UDPGT_2	5	Saspl_002626;Saspl_002627;Saspl_002628;Saspl_002629;Saspl_002630;Saspl_002631;Saspl_002632;Saspl_002633;Saspl_002634;Saspl_002635;Saspl_002636;Saspl_002637;Saspl_002638;Saspl_002639;Saspl_002640;Saspl_002641
Salvia splendens	Cluster 62	scaffold61	Saccharide	2461540	2510531	48.99	Transferase, UDPGT_2	3	Saspl_021521;Saspl_021522;Saspl_021523;Saspl_021524;Saspl_021525;Saspl_021526;Saspl_021527;Saspl_021528
Salvia splendens	Cluster 63	scaffold62	Terpene	2117	183964	181.85	Terpene_synth, Terpene_synth_C, adh_short_C2, p450	4	Saspl_027565;Saspl_027566;Saspl_027567;Saspl_027568;Saspl_027569;Saspl_027570;Saspl_027571;Saspl_027572;Saspl_027573;Saspl_027574;Saspl_027575;Saspl_027576;Saspl_027577;Saspl_027578;Saspl_027579;Saspl_027580;Saspl_027581;Saspl_027582;Saspl_027583;Saspl_027584
Salvia splendens	Cluster 64	scaffold62	Saccharide	3039347	3115701	76.35	COesterase, Epimerase, UDPGT_2	3	Saspl_027780;Saspl_027781;Saspl_027782;Saspl_027783;Saspl_027784;Saspl_027785;Saspl_027786;Saspl_027787;Saspl_027788;Saspl_027789
Salvia splendens	Cluster 65	scaffold65	Lignan-Saccharide	2329548	2393407	63.86	Dirigent, UDPGT_2	3	Saspl_023274;Saspl_023275;Saspl_023276;Saspl_023277;Saspl_023278
Salvia splendens	Cluster 66	scaffold65	Saccharide	3364355	3402707	38.35	Glycos_transf_2, SE, UDPGT_2	3	Saspl_023386;Saspl_023387;Saspl_023388;Saspl_023389;Saspl_023390;Saspl_023391
Salvia splendens	Cluster 67	scaffold66	Saccharide	351600	455353	103.75	Amino_oxidase, Aminotran_3, UDPGT_2	5	Saspl_027874;Saspl_027875;Saspl_027876;Saspl_027877;Saspl_027878;Saspl_027879;Saspl_027880;Saspl_027881;Saspl_027882;Saspl_027883;Saspl_027884
Salvia splendens	Cluster 68	scaffold66	Putative	2428031	2798960	370.93	Epimerase, p450, polyprenyl_synt	4	Saspl_028024;Saspl_028025;Saspl_028026;Saspl_028027;Saspl_028028;Saspl_028029;Saspl_028030;Saspl_028031;Saspl_028032;Saspl_028033;Saspl_028034;Saspl_028035;Saspl_028036
Salvia splendens	Cluster 69	scaffold67	Alkaloid	1690655	1742011	51.36	Amino_oxidase, Bet_v_1, Cellulose_synt, Transferase	3	Saspl_020736;Saspl_020737;Saspl_020738;Saspl_020739;Saspl_020740;Saspl_020741
Salvia splendens	Cluster 70	scaffold68	Terpene	2140024	2307926	167.9	Terpene_synth, Terpene_synth_C, Transferase, p450	5	Saspl_025194;Saspl_025195;Saspl_025196;Saspl_025197;Saspl_025198;Saspl_025199;Saspl_025200;Saspl_025201;Saspl_025202;Saspl_025203;Saspl_025204;Saspl_025205;Saspl_025206;Saspl_025207;Saspl_025208
Salvia splendens	Cluster 71	scaffold69	Saccharide	181738	240864	59.13	Cellulose_synt, Transferase, UDPGT_2	5	Saspl_024380;Saspl_024381;Saspl_024382;Saspl_024383;Saspl_024384;Saspl_024385
Salvia splendens	Cluster 72	scaffold69	Saccharide-Terpene	594566	771634	177.07	2OG-FeII_Oxy, DIOX_N, Terpene_synth, Terpene_synth_C, UDPGT_2	3	Saspl_024425;Saspl_024426;Saspl_024427;Saspl_024428;Saspl_024429;Saspl_024430;Saspl_024431;Saspl_024432;Saspl_024433;Saspl_024434;Saspl_024435;Saspl_024436;Saspl_024437;Saspl_024438;Saspl_024439;Saspl_024440
Salvia splendens	Cluster 73	scaffold7	Polyketide	1955746	2138317	182.57	COesterase, Chal_sti_synt_C, Epimerase	3	Saspl_012701;Saspl_012702;Saspl_012703;Saspl_012704;Saspl_012705;Saspl_012706;Saspl_012707;Saspl_012708;Saspl_012709;Saspl_012710;Saspl_012711;Saspl_012712;Saspl_012713
Salvia splendens	Cluster 74	scaffold72	Saccharide	539610	629105	89.5	COesterase, Cellulose_synt, Glyco_transf_28, UDPGT	3	Saspl_037406;Saspl_037407;Saspl_037408;Saspl_037409;Saspl_037410;Saspl_037411;Saspl_037412
Salvia splendens	Cluster 75	scaffold73	Lignan	1822166	1875135	52.97	Dirigent, Epimerase, SQS_PSY, p450	4	Saspl_030873;Saspl_030874;Saspl_030875;Saspl_030876;Saspl_030877;Saspl_030878;Saspl_030879;Saspl_030880
Salvia splendens	Cluster 76	scaffold74	Putative	701056	795389	94.33	Transferase, adh_short, adh_short_C2	4	Saspl_020976;Saspl_020977;Saspl_020978;Saspl_020979;Saspl_020980;Saspl_020981;Saspl_020982;Saspl_020983;Saspl_020984;Saspl_020985;Saspl_020986;Saspl_020987;Saspl_020988
Salvia splendens	Cluster 77	scaffold8	Saccharide	2773793	2871985	98.19	Epimerase, Glycos_transf_2, Transferase	3	Saspl_003621;Saspl_003622;Saspl_003623;Saspl_003624;Saspl_003625;Saspl_003626;Saspl_003627;Saspl_003628;Saspl_003629;Saspl_003630;Saspl_003631
Salvia splendens	Cluster 78	scaffold8	Saccharide	5023213	5069879	46.67	Amino_oxidase, DAHP_synth_2, UDPGT_2	3	Saspl_003858;Saspl_003859;Saspl_003860;Saspl_003861;Saspl_003862;Saspl_003863;Saspl_003864
Salvia splendens	Cluster 79	scaffold89	Saccharide	499294	547290	48	Aminotran_1_2, Cellulose_synt, UDPGT_2	3	Saspl_023797;Saspl_023798;Saspl_023799;Saspl_023800;Saspl_023801;Saspl_023802;Saspl_023803;Saspl_023804
Salvia splendens	Cluster 80	scaffold9	Alkaloid	1011123	1126430	115.31	Aminotran_1_2, Cu_amine_oxid, adh_short	3	Saspl_014931;Saspl_014932;Saspl_014933;Saspl_014934;Saspl_014935;Saspl_014936;Saspl_014937;Saspl_014938;Saspl_014939;Saspl_014940;Saspl_014941;Saspl_014942
Salvia splendens	Cluster 81	scaffold9	Putative	2813837	2911756	97.92	Aminotran_3, p450	4	Saspl_015068;Saspl_015069;Saspl_015070;Saspl_015071;Saspl_015072;Saspl_015073;Saspl_015074
Salvia splendens	Cluster 82	scaffold9	Lignan	6124623	6305161	180.54	Dirigent, Transferase	4	Saspl_015330;Saspl_015331;Saspl_015332;Saspl_015333;Saspl_015334;Saspl_015335;Saspl_015336;Saspl_015337;Saspl_015338;Saspl_015339;Saspl_015340
Salvia splendens	Cluster 83	scaffold9	Saccharide	6473724	6607041	133.32	Amino_oxidase, Epimerase, UDPGT_2	3	Saspl_015349;Saspl_015350;Saspl_015351;Saspl_015352;Saspl_015353;Saspl_015354;Saspl_015355;Saspl_015356;Saspl_015357;Saspl_015358
Salvia splendens	Cluster 84	scaffold90	Saccharide	1227297	1309142	81.84	Glycos_transf_1, p450	3	Saspl_029250;Saspl_029251;Saspl_029252;Saspl_029253;Saspl_029254;Saspl_029255;Saspl_029256;Saspl_029257;Saspl_029258;Saspl_029259;Saspl_029260
Salvia splendens	Cluster 85	scaffold98	Alkaloid	984958	1052850	67.89	Cu_amine_oxid, Lipoxygenase	4	Saspl_033828;Saspl_033829;Saspl_033830;Saspl_033831;Saspl_033832;Saspl_033833
